# Supplementary material for: Computational design and molecular dynamics simulations suggest the mode of substrate binding in ceramide synthases
Source: Nat Commun. 2023 Apr 22;14:2330. doi: 10.1038/s41467-023-38047-x (PMC10122649; doi:10.1038/s41467-023-38047-x)
Supplement: Supplementary file 3 — Source Data [file 41467_2023_38047_MOESM3_ESM.xlsx]

## Sheet: Fig. 2 A and B 
	Fig. 2 Gain of function mutations in CerS2 introduced by mPROSS
	Fig. 2 A
					Repeat number
					#1	#2	#3			average	SD
			Activity (percent of WT)	CerS2 WT	84.1379	117.676	98.1858		CerS2 WT	100	16.8426
				CerS2 d5	97.792	76.6024	84.2509		CerS2 d5	86.2151	10.7305
				CerS2 d10	103.622	131.666	107.434		CerS2 d10	114.241	15.2108
				CerS2 d13	83.1117	108.417	66.2308		CerS2 d13	85.9199	21.233
				CerS2 d18	44.1163	72.9806	55.2456		CerS2 d18	57.4475	14.5576
	Fig. 2B
					Repeat number
					#1	#2	#3			average	SD
			Activity (percent of WT)	CerS5 WT	81.2295	142.125	76.6459		CerS5 WT	100	36.5529
				CerS5 d5	88.5684	74.0209	119.45		CerS5 d5	94.0129	23.1986
				CerS5 d13	35.7843	23.5267	46.6448		CerS5 d13	35.3186	11.5661
				CerS5 d18	9.45718	8.36729	13.4191		CerS5 d18	10.4145	2.65851

## Sheet: Fig. 2 C and D
	Fig. 2 Gain of function mutations in CerS2 introduced by mPROSS
	*lanes used in the paper are indicated
	Fig. 2C
	Fig. 2D

## Sheet: Fig. 2 E anf F
	Fig. 2 Gain of function mutations in CerS2 introduced by mPROSS
	Fig. 2E
	Repeat 1	Temp (C)	37	40	43	45	48	55	60
		CerS2 WT	100	76.9305	58.9056	23.955	17.014	10.0868	2.15333
		CerS2 D18	100	92.8074	84.0603	57.8542	46.1922	13.6814	12.4398
	Repeat 2	Temp (C)	37	40	43	45	48	55	60
		CerS2 WT	100	70.3578	59.5384	16.53	10.0885	1.7713	0.276631
		CerS2 D18	100	81.6453	83.3312	52.9373	40.6892	5.88706	3.79409
	Repeat 3	Temp (C)	37	40	43	45	48	55	60
		CerS2 WT	100	72.1697	62.9222	24.8501	15.9607	7.60289	7.71825
		CerS2 D18	100	105.676	99.745	63.0365	43.7698	9.5731	16.2551
	Average	Temp (C)	37	40	43	45	48	55	60
		CerS2 WT	100	73.1527	60.4554	21.7784	14.3544	6.48699	3.38274
		CerS2 d18	100	93.3763	89.0455	57.9427	43.5504	9.71384	10.8297
	SD	Temp (C)	37	40	43	45	48	55	60
		CerS2 WT		3.3948	2.15967	4.56717	3.73172	4.26857	3.87014
		CerS2 D18		12.0254	9.2732	5.05017	2.75805	3.89905	6.38464
	Fig. 2 F
	Repeat 1	Temp (C)	37	40	43	45	48	50	55	60
		CerS5 WT	100	94.1143	90.6378	68.0475	72.8784	59.0198	42.0953	12.655
		CerS5 D18	100	102.753	88.317	78.8304	74.9741	49.8281	25.6138	17.5541
	Repeat 2	Temp (C)	37	40	43	45	48	50	55	60
		CerS5 WT	100	111.693	85.8335	64.3038	64.0705	48.1825	3.92907	6.89481
		CerS5 D18	100	98.3476	107.347	79.4292	71.6054	67.3481	19.0282	2.01314
	Repeat 3	Temp (C)	37	40	43	45	48	50	55	60
		CerS5 WT	100	115.159	95.0527	73.5423	60.1514	56.5377	9.79398	8.42662
		CerS5 D18	100	99.7532	92.322	75.191	75.9319	65.29	26.6878	25.1971
	Average	Temp (C)	37	40	43	45	48	50	55	60
		CerS5 WT	100	106.989	90.508	68.6312	65.7001	54.58	18.6061	9.32549
		CerS5 d18	100	100.285	95.9952	77.8169	74.1705	60.8221	23.7766	14.9214
	SD	Temp (C)	37	40	43	45	48	50	55	60
		CerS5 WT		11.2838	4.61099	4.64686	6.51811	5.6777	20.5525	2.98345
		CerS5 d18		2.2505	10.0326	2.29369	2.27245	9.5765	4.14713	11.814

## Sheet: Fig. 3 B
	Fig. 3 MD simulations of CerS2 reveal putative binding pockets and suggest a working model for N-acyltransferase activity.
	Panel B
	*ND- not determined
		Site	Time (ns)	Volume (A^3)
		cytoplasmic	0	130.68
		cytoplasmic	1	181.1
		cytoplasmic	2	164.98
		cytoplasmic	3	128.28
		cytoplasmic	4	127.94
		cytoplasmic	5	177.67
		cytoplasmic	6	242.84
		cytoplasmic	7	179.39
		cytoplasmic	8	158.12
		cytoplasmic	9	188.99
		cytoplasmic	10	161.9
		cytoplasmic	11	ND
		cytoplasmic	12	154.01
		cytoplasmic	13	148.86
		cytoplasmic	14	124.51
		cytoplasmic	15	169.44
		cytoplasmic	16	136.17
		cytoplasmic	17	173.9
		cytoplasmic	18	157.44
		cytoplasmic	19	151.61
		cytoplasmic	20	207.51
		cytoplasmic	21	102.9
		cytoplasmic	22	226.38
		cytoplasmic	23	189.68
		cytoplasmic	24	233.58
		cytoplasmic	25	172.53
		cytoplasmic	26	204.77
		cytoplasmic	27	258.62
		cytoplasmic	28	194.14
		cytoplasmic	29	177.33
		cytoplasmic	30	282.29
		cytoplasmic	31	182.13
		cytoplasmic	32	223.29
		cytoplasmic	33	167.04
		cytoplasmic	34	158.81
		cytoplasmic	35	181.1
		cytoplasmic	36	181.79
		cytoplasmic	37	192.77
		cytoplasmic	38	170.47
		cytoplasmic	39	149.2
		cytoplasmic	40	215.4
		cytoplasmic	41	238.04
		cytoplasmic	42	257.59
		cytoplasmic	43	204.08
		cytoplasmic	44	228.09
		cytoplasmic	45	226.72
		cytoplasmic	46	193.45
		cytoplasmic	47	229.81
		cytoplasmic	48	135.48
		cytoplasmic	49	297.72
		cytoplasmic	50	176.3
		cytoplasmic	51	235.3
		cytoplasmic	52	184.19
		cytoplasmic	53	224.32
		cytoplasmic	54	203.06
		cytoplasmic	55	213
		cytoplasmic	56	161.55
		cytoplasmic	57	207.17
		cytoplasmic	58	226.72
		cytoplasmic	59	279.89
		cytoplasmic	60	250.73
		cytoplasmic	61	229.12
		cytoplasmic	62	205.46
		cytoplasmic	63	214.72
		cytoplasmic	64	232.9
		cytoplasmic	65	231.18
		cytoplasmic	66	231.18
		cytoplasmic	67	249.7
		cytoplasmic	68	214.38
		cytoplasmic	69	227.07
		cytoplasmic	70	194.14
		cytoplasmic	71	187.62
		cytoplasmic	72	237.01
		cytoplasmic	73	126.57
		cytoplasmic	74	111.82
		cytoplasmic	75	195.17
		cytoplasmic	76	108.73
		cytoplasmic	77	168.07
		cytoplasmic	78	184.19
		cytoplasmic	79	183.16
		cytoplasmic	80	234.61
		cytoplasmic	81	159.49
		cytoplasmic	82	183.16
		cytoplasmic	83	245.93
		cytoplasmic	84	206.83
		cytoplasmic	85	172.53
		cytoplasmic	86	237.01
		cytoplasmic	87	171.5
		cytoplasmic	88	239.07
		cytoplasmic	89	236.33
		cytoplasmic	90	213
		cytoplasmic	91	244.22
		cytoplasmic	92	138.23
		cytoplasmic	93	255.19
		cytoplasmic	94	176.64
		cytoplasmic	95	244.22
		cytoplasmic	96	200.65
		cytoplasmic	97	210.6
		cytoplasmic	98	143.72
		cytoplasmic	99	198.25
		cytoplasmic	100	185.91
		cytoplasmic	101	211.63
		cytoplasmic	102	285.72
		cytoplasmic	103	264.45
		cytoplasmic	104	270.28
		cytoplasmic	105	245.93
		cytoplasmic	106	300.81
		cytoplasmic	107	191.39
		cytoplasmic	108	230.5
		cytoplasmic	109	238.38
		cytoplasmic	110	225.69
		cytoplasmic	111	190.71
		cytoplasmic	112	182.13
		cytoplasmic	113	205.8
		cytoplasmic	114	161.9
		cytoplasmic	115	217.8
		cytoplasmic	116	139.26
		cytoplasmic	117	204.43
		cytoplasmic	118	238.73
		cytoplasmic	119	249.7
		cytoplasmic	120	192.42
		cytoplasmic	121	218.83
		cytoplasmic	122	230.84
		cytoplasmic	123	200.31
		cytoplasmic	124	274.74
		cytoplasmic	125	240.44
		cytoplasmic	126	253.13
		cytoplasmic	127	242.16
		cytoplasmic	128	298.75
		cytoplasmic	129	271.66
		cytoplasmic	130	246.27
		cytoplasmic	131	219.86
		cytoplasmic	132	185.22
		cytoplasmic	133	159.84
		cytoplasmic	134	205.11
		cytoplasmic	135	149.2
		cytoplasmic	136	237.01
		cytoplasmic	137	247.99
		cytoplasmic	138	259.99
		cytoplasmic	139	203.74
		cytoplasmic	140	273.71
		cytoplasmic	141	302.87
		cytoplasmic	142	271.66
		cytoplasmic	143	241.47
		cytoplasmic	144	278.17
		cytoplasmic	145	266.85
		cytoplasmic	146	247.99
		cytoplasmic	147	247.3
		cytoplasmic	148	304.24
		cytoplasmic	149	270.97
		cytoplasmic	150	289.83
		cytoplasmic	151	291.21
		cytoplasmic	152	283.32
		cytoplasmic	153	237.36
		cytoplasmic	154	201
		cytoplasmic	155	207.17
		cytoplasmic	156	252.45
		cytoplasmic	157	238.73
		cytoplasmic	158	221.23
		cytoplasmic	159	233.24
		cytoplasmic	160	328.25
		cytoplasmic	161	276.11
		cytoplasmic	162	253.48
		cytoplasmic	163	97.75
		cytoplasmic	164	244.22
		cytoplasmic	165	217.8
		cytoplasmic	166	216.43
		cytoplasmic	167	243.53
		cytoplasmic	168	226.72
		cytoplasmic	169	238.38
		cytoplasmic	170	225.35
		cytoplasmic	171	242.16
		cytoplasmic	172	292.24
		cytoplasmic	173	258.96
		cytoplasmic	174	232.9
		cytoplasmic	175	159.15
		cytoplasmic	176	250.05
		cytoplasmic	177	183.85
		cytoplasmic	178	202.71
		cytoplasmic	179	226.72
		cytoplasmic	180	238.73
		cytoplasmic	181	230.5
		cytoplasmic	182	207.86
		cytoplasmic	183	258.96
		cytoplasmic	184	238.73
		cytoplasmic	185	219.86
		cytoplasmic	186	254.51
		cytoplasmic	187	240.44
		cytoplasmic	188	237.36
		cytoplasmic	189	273.03
		cytoplasmic	190	257.59
		cytoplasmic	191	245.93
		cytoplasmic	192	255.19
		cytoplasmic	193	247.65
		cytoplasmic	194	156.06
		cytoplasmic	195	250.05
		cytoplasmic	196	256.22
		cytoplasmic	197	193.79
		cytoplasmic	198	205.11
		cytoplasmic	199	227.41
		cytoplasmic	200	267.2
		cytoplasmic	201	240.79
		cytoplasmic	202	184.19
		cytoplasmic	203	278.17
		cytoplasmic	204	211.29
		cytoplasmic	205	284.69
		cytoplasmic	206	305.61
		cytoplasmic	207	263.42
		cytoplasmic	208	234.95
		cytoplasmic	209	215.75
		cytoplasmic	210	249.7
		cytoplasmic	211	273.71
		cytoplasmic	212	193.45
		cytoplasmic	213	ND
		cytoplasmic	214	281.26
		cytoplasmic	215	206.14
		cytoplasmic	216	210.6
		cytoplasmic	217	282.97
		cytoplasmic	218	211.97
		cytoplasmic	219	225.35
		cytoplasmic	220	276.11
		cytoplasmic	221	233.24
		cytoplasmic	222	213.35
		cytoplasmic	223	242.5
		cytoplasmic	224	199.63
		cytoplasmic	225	250.73
		cytoplasmic	226	252.79
		cytoplasmic	227	235.98
		cytoplasmic	228	188.31
		cytoplasmic	229	269.94
		cytoplasmic	230	259.99
		cytoplasmic	231	197.22
		cytoplasmic	232	221.92
		cytoplasmic	233	233.24
		cytoplasmic	234	293.61
		cytoplasmic	235	218.49
		cytoplasmic	236	238.73
		cytoplasmic	237	201.68
		cytoplasmic	238	288.12
		cytoplasmic	239	170.13
		cytoplasmic	240	241.47
		cytoplasmic	241	239.41
		cytoplasmic	242	246.27
		cytoplasmic	243	253.82
		cytoplasmic	244	132.4
		cytoplasmic	245	225.35
		cytoplasmic	246	253.82
		cytoplasmic	247	198.25
		cytoplasmic	248	154.69
		cytoplasmic	249	194.82
		cytoplasmic	250	190.71
		cytoplasmic	251	150.92
		cytoplasmic	252	150.23
		cytoplasmic	253	155.04
		cytoplasmic	254	149.2
		cytoplasmic	255	154.35
		cytoplasmic	256	182.48
		cytoplasmic	257	206.83
		cytoplasmic	258	184.19
		cytoplasmic	259	194.48
		cytoplasmic	260	153.66
		cytoplasmic	261	147.15
		cytoplasmic	262	183.16
		cytoplasmic	263	146.12
		cytoplasmic	264	166.7
		cytoplasmic	265	205.46
		cytoplasmic	266	220.55
		cytoplasmic	267	155.72
		cytoplasmic	268	188.99
		cytoplasmic	269	179.39
		cytoplasmic	270	208.2
		cytoplasmic	271	157.09
		cytoplasmic	272	146.12
		cytoplasmic	273	243.19
		cytoplasmic	274	214.72
		cytoplasmic	275	125.19
		cytoplasmic	276	203.06
		cytoplasmic	277	221.58
		cytoplasmic	278	148.52
		cytoplasmic	279	226.72
		cytoplasmic	280	225.35
		cytoplasmic	281	248.67
		cytoplasmic	282	181.1
		cytoplasmic	283	196.2
		cytoplasmic	284	186.94
		cytoplasmic	285	221.23
		cytoplasmic	286	247.3
		cytoplasmic	287	184.88
		cytoplasmic	288	211.97
		cytoplasmic	289	237.01
		cytoplasmic	290	254.16
		cytoplasmic	291	290.18
		cytoplasmic	292	240.1
		cytoplasmic	293	194.14
		cytoplasmic	294	201.68
		cytoplasmic	295	130
		cytoplasmic	296	190.36
		cytoplasmic	297	214.38
		cytoplasmic	298	279.54
		cytoplasmic	299	198.94
		cytoplasmic	300	237.01
		cytoplasmic	301	246.27
		cytoplasmic	302	194.14
		cytoplasmic	303	221.58
		cytoplasmic	304	140.97
		cytoplasmic	305	196.88
		cytoplasmic	306	205.11
		cytoplasmic	307	229.12
		cytoplasmic	308	217.12
		cytoplasmic	309	224.66
		cytoplasmic	310	224.66
		cytoplasmic	311	242.16
		cytoplasmic	312	175.27
		cytoplasmic	313	314.87
		cytoplasmic	314	224.66
		cytoplasmic	315	207.86
		cytoplasmic	316	233.93
		cytoplasmic	317	208.54
		cytoplasmic	318	172.19
		cytoplasmic	319	ND
		cytoplasmic	320	250.73
		cytoplasmic	321	270.97
		cytoplasmic	322	221.92
		cytoplasmic	323	232.21
		cytoplasmic	324	262.05
		cytoplasmic	325	145.43
		cytoplasmic	326	145.77
		cytoplasmic	327	173.9
		cytoplasmic	328	193.11
		cytoplasmic	329	207.17
		cytoplasmic	330	224.32
		cytoplasmic	331	275.43
		cytoplasmic	332	213
		cytoplasmic	333	157.44
		cytoplasmic	334	159.15
		cytoplasmic	335	214.72
		cytoplasmic	336	170.47
		cytoplasmic	337	160.87
		cytoplasmic	338	135.14
		cytoplasmic	339	169.44
		cytoplasmic	340	227.75
		cytoplasmic	341	216.78
		cytoplasmic	342	236.67
		cytoplasmic	343	159.49
		cytoplasmic	344	179.39
		cytoplasmic	345	243.19
		cytoplasmic	346	229.81
		cytoplasmic	347	202.71
		cytoplasmic	348	191.05
		cytoplasmic	349	219.52
		cytoplasmic	350	232.55
		cytoplasmic	351	172.19
		cytoplasmic	352	244.56
		cytoplasmic	353	146.12
		cytoplasmic	354	232.55
		cytoplasmic	355	263.42
		cytoplasmic	356	183.85
		cytoplasmic	357	209.23
		cytoplasmic	358	214.38
		cytoplasmic	359	156.06
		cytoplasmic	360	197.22
		cytoplasmic	361	133.08
		cytoplasmic	362	234.61
		cytoplasmic	363	248.33
		cytoplasmic	364	276.8
		cytoplasmic	365	ND
		cytoplasmic	366	144.4
		cytoplasmic	367	157.09
		cytoplasmic	368	165.33
		cytoplasmic	369	256.22
		cytoplasmic	370	133.77
		cytoplasmic	371	231.87
		cytoplasmic	372	209.57
		cytoplasmic	373	169.78
		cytoplasmic	374	191.39
		cytoplasmic	375	218.15
		cytoplasmic	376	176.3
		cytoplasmic	377	137.2
		cytoplasmic	378	203.74
		cytoplasmic	379	227.75
		cytoplasmic	380	179.73
		cytoplasmic	381	101.53
		cytoplasmic	382	123.82
		cytoplasmic	383	119.02
		cytoplasmic	384	112.16
		cytoplasmic	385	202.71
		cytoplasmic	386	108.39
		cytoplasmic	387	161.21
		cytoplasmic	388	86.09
		cytoplasmic	389	133.08
		cytoplasmic	390	162.24
		cytoplasmic	391	180.76
		cytoplasmic	392	138.91
		cytoplasmic	393	113.53
		cytoplasmic	394	123.14
		cytoplasmic	395	227.75
		cytoplasmic	396	192.77
		cytoplasmic	397	137.2
		cytoplasmic	398	199.97
		cytoplasmic	399	137.2
		cytoplasmic	400	166.35
		cytoplasmic	401	222.26
		cytoplasmic	402	225.01
		cytoplasmic	403	235.98
		cytoplasmic	404	230.5
		cytoplasmic	405	173.9
		cytoplasmic	406	190.71
		cytoplasmic	407	187.96
		cytoplasmic	408	147.49
		cytoplasmic	409	147.83
		cytoplasmic	410	171.16
		cytoplasmic	411	130.34
		cytoplasmic	412	165.33
		cytoplasmic	413	229.81
		cytoplasmic	414	191.05
		cytoplasmic	415	199.63
		cytoplasmic	416	228.09
		cytoplasmic	417	148.18
		cytoplasmic	418	240.44
		cytoplasmic	419	202.71
		cytoplasmic	420	225.01
		cytoplasmic	421	265.14
		cytoplasmic	422	214.38
		cytoplasmic	423	246.96
		cytoplasmic	424	190.36
		cytoplasmic	425	182.13
		cytoplasmic	426	136.17
		cytoplasmic	427	184.19
		cytoplasmic	428	209.92
		cytoplasmic	429	134.46
		cytoplasmic	430	144.06
		cytoplasmic	431	204.43
		cytoplasmic	432	122.79
		cytoplasmic	433	209.23
		cytoplasmic	434	205.11
		cytoplasmic	435	222.26
		cytoplasmic	436	227.07
		cytoplasmic	437	232.9
		cytoplasmic	438	86.09
		cytoplasmic	439	95.7
		cytoplasmic	440	100.84
		cytoplasmic	441	123.14
		cytoplasmic	442	130
		cytoplasmic	443	123.48
		cytoplasmic	444	129.31
		cytoplasmic	445	148.18
		cytoplasmic	446	113.19
		cytoplasmic	447	152.29
		cytoplasmic	448	130.34
		cytoplasmic	449	99.13
		cytoplasmic	450	138.23
		cytoplasmic	451	115.59
		cytoplasmic	452	177.33
		cytoplasmic	453	157.44
		cytoplasmic	454	148.86
		cytoplasmic	455	221.58
		cytoplasmic	456	204.43
		cytoplasmic	457	151.61
		cytoplasmic	458	237.36
		cytoplasmic	459	173.56
		cytoplasmic	460	158.81
		cytoplasmic	461	91.92
		cytoplasmic	462	136.86
		cytoplasmic	463	154.01
		cytoplasmic	464	248.67
		cytoplasmic	465	135.83
		cytoplasmic	466	98.1
		cytoplasmic	467	107.02
		cytoplasmic	468	128.97
		cytoplasmic	469	103.59
		cytoplasmic	470	221.58
		cytoplasmic	471	138.91
		cytoplasmic	472	112.16
		cytoplasmic	473	93.64
		cytoplasmic	474	144.75
		cytoplasmic	475	173.21
		cytoplasmic	476	125.19
		cytoplasmic	477	235.98
		cytoplasmic	478	113.53
		cytoplasmic	479	166.01
		cytoplasmic	480	206.83
		cytoplasmic	481	102.21
		cytoplasmic	482	66.2
		cytoplasmic	483	116.62
		cytoplasmic	484	126.57
		cytoplasmic	485	81.63
		cytoplasmic	486	131.37
		cytoplasmic	487	96.38
		cytoplasmic	488	120.39
		cytoplasmic	489	139.26
		cytoplasmic	490	131.71
		cytoplasmic	491	122.79
		cytoplasmic	492	162.58
		cytoplasmic	493	186.25
		cytoplasmic	494	190.71
		cytoplasmic	495	194.48
		cytoplasmic	496	146.12
		cytoplasmic	497	130.68
		cytoplasmic	498	116.62
		cytoplasmic	499	195.17
		cytoplasmic	500	220.89
		cytoplasmic	500	219.52
		cytoplasmic	501	109.07
		cytoplasmic	502	192.08
		cytoplasmic	503	127.94
		cytoplasmic	504	200.31
		cytoplasmic	505	157.44
		cytoplasmic	506	89.87
		cytoplasmic	507	117.65
		cytoplasmic	508	130.68
		cytoplasmic	509	92.27
		cytoplasmic	510	119.36
		cytoplasmic	511	152.98
		cytoplasmic	512	170.47
		cytoplasmic	513	136.17
		cytoplasmic	514	146.12
		cytoplasmic	515	211.29
		cytoplasmic	516	132.4
		cytoplasmic	517	111.82
		cytoplasmic	518	88.84
		cytoplasmic	519	145.77
		cytoplasmic	520	112.5
		cytoplasmic	521	140.97
		cytoplasmic	522	195.85
		cytoplasmic	523	112.16
		cytoplasmic	524	105.99
		cytoplasmic	525	158.81
		cytoplasmic	526	185.22
		cytoplasmic	527	146.46
		cytoplasmic	528	121.76
		cytoplasmic	529	123.48
		cytoplasmic	530	123.82
		cytoplasmic	531	177.33
		cytoplasmic	532	124.85
		cytoplasmic	533	88.84
		cytoplasmic	534	112.5
		cytoplasmic	535	195.51
		cytoplasmic	536	105.99
		cytoplasmic	537	104.27
		cytoplasmic	538	86.09
		cytoplasmic	539	82.66
		cytoplasmic	540	140.29
		cytoplasmic	541	95.35
		cytoplasmic	542	125.54
		cytoplasmic	543	147.15
		cytoplasmic	544	204.08
		cytoplasmic	545	118.33
		cytoplasmic	546	197.91
		cytoplasmic	547	203.74
		cytoplasmic	548	222.26
		cytoplasmic	549	171.16
		cytoplasmic	550	127.25
		cytoplasmic	551	164.98
		cytoplasmic	552	161.55
		cytoplasmic	553	126.57
		cytoplasmic	554	223.98
		cytoplasmic	555	152.63
		cytoplasmic	556	131.03
		cytoplasmic	557	244.9
		cytoplasmic	558	173.21
		cytoplasmic	559	149.2
		cytoplasmic	560	136.17
		cytoplasmic	561	135.14
		cytoplasmic	562	131.03
		cytoplasmic	563	131.71
		cytoplasmic	564	155.38
		cytoplasmic	565	202.03
		cytoplasmic	566	142
		cytoplasmic	567	151.61
		cytoplasmic	568	225.01
		cytoplasmic	569	171.5
		cytoplasmic	570	201
		cytoplasmic	571	136.51
		cytoplasmic	572	118.33
		cytoplasmic	573	157.44
		cytoplasmic	574	128.97
		cytoplasmic	575	115.25
		cytoplasmic	576	141.32
		cytoplasmic	577	172.19
		cytoplasmic	578	184.88
		cytoplasmic	579	144.06
		cytoplasmic	580	128.97
		cytoplasmic	581	173.56
		cytoplasmic	582	138.57
		cytoplasmic	583	185.22
		cytoplasmic	584	260.68
		cytoplasmic	585	257.59
		cytoplasmic	586	169.44
		cytoplasmic	587	136.51
		cytoplasmic	588	180.42
		cytoplasmic	589	169.44
		cytoplasmic	590	120.05
		cytoplasmic	591	145.09
		cytoplasmic	592	178.36
		cytoplasmic	593	191.39
		cytoplasmic	594	157.09
		cytoplasmic	595	199.97
		cytoplasmic	596	189.34
		cytoplasmic	597	206.83
		cytoplasmic	598	153.32
		cytoplasmic	599	215.4
		cytoplasmic	600	138.91
		cytoplasmic	601	141.66
		cytoplasmic	602	132.74
		cytoplasmic	603	170.13
		cytoplasmic	604	175.62
		cytoplasmic	605	161.55
		cytoplasmic	606	253.48
		cytoplasmic	607	209.57
		cytoplasmic	608	186.59
		cytoplasmic	609	208.89
		cytoplasmic	610	137.89
		cytoplasmic	611	131.71
		cytoplasmic	612	202.71
		cytoplasmic	613	238.73
		cytoplasmic	614	119.71
		cytoplasmic	615	176.3
		cytoplasmic	616	121.42
		cytoplasmic	617	123.48
		cytoplasmic	618	196.88
		cytoplasmic	619	100.84
		cytoplasmic	620	94.67
		cytoplasmic	621	130
		cytoplasmic	622	109.42
		cytoplasmic	623	259.31
		cytoplasmic	624	266.51
		cytoplasmic	625	219.52
		cytoplasmic	626	223.64
		cytoplasmic	627	244.22
		cytoplasmic	628	225.01
		cytoplasmic	629	229.81
		cytoplasmic	630	220.55
		cytoplasmic	631	261.02
		cytoplasmic	632	262.74
		cytoplasmic	633	261.37
		cytoplasmic	634	158.47
		cytoplasmic	635	234.95
		cytoplasmic	636	208.2
		cytoplasmic	637	196.2
		cytoplasmic	638	263.42
		cytoplasmic	639	174.24
		cytoplasmic	640	243.53
		cytoplasmic	641	223.29
		cytoplasmic	642	150.23
		cytoplasmic	643	263.42
		cytoplasmic	644	237.7
		cytoplasmic	645	199.97
		cytoplasmic	646	232.55
		cytoplasmic	647	200.65
		cytoplasmic	648	254.51
		cytoplasmic	649	209.57
		cytoplasmic	650	155.04
		cytoplasmic	651	133.43
		cytoplasmic	652	186.59
		cytoplasmic	653	211.63
		cytoplasmic	654	166.7
		cytoplasmic	655	279.2
		cytoplasmic	656	211.29
		cytoplasmic	657	231.18
		cytoplasmic	658	247.99
		cytoplasmic	659	233.24
		cytoplasmic	660	196.54
		cytoplasmic	661	200.65
		cytoplasmic	662	242.5
		cytoplasmic	663	236.67
		cytoplasmic	664	245.24
		cytoplasmic	665	238.04
		cytoplasmic	666	110.45
		cytoplasmic	667	139.26
		cytoplasmic	668	107.36
		cytoplasmic	669	184.53
		cytoplasmic	670	225.69
		cytoplasmic	671	172.19
		cytoplasmic	672	220.89
		cytoplasmic	673	224.32
		cytoplasmic	674	173.56
		cytoplasmic	675	177.33
		cytoplasmic	676	208.54
		cytoplasmic	677	255.53
		cytoplasmic	678	172.53
		cytoplasmic	679	171.5
		cytoplasmic	680	136.51
		cytoplasmic	681	253.82
		cytoplasmic	682	207.86
		cytoplasmic	683	207.86
		cytoplasmic	684	144.4
		cytoplasmic	685	142
		cytoplasmic	686	205.11
		cytoplasmic	687	190.36
		cytoplasmic	688	171.16
		cytoplasmic	689	150.23
		cytoplasmic	690	223.98
		cytoplasmic	691	175.27
		cytoplasmic	692	178.7
		cytoplasmic	693	174.24
		cytoplasmic	694	232.21
		cytoplasmic	695	237.01
		cytoplasmic	696	171.84
		cytoplasmic	697	146.46
		cytoplasmic	698	194.48
		cytoplasmic	699	114.22
		cytoplasmic	700	187.28
		cytoplasmic	701	262.39
		cytoplasmic	702	203.4
		cytoplasmic	703	149.2
		cytoplasmic	704	114.56
		cytoplasmic	705	214.38
		cytoplasmic	706	182.13
		cytoplasmic	707	201.34
		cytoplasmic	708	136.17
		cytoplasmic	709	162.24
		cytoplasmic	710	151.26
		cytoplasmic	711	174.24
		cytoplasmic	712	162.24
		cytoplasmic	713	131.03
		cytoplasmic	714	156.41
		cytoplasmic	715	139.6
		cytoplasmic	716	113.53
		cytoplasmic	717	105.3
		cytoplasmic	718	106.33
		cytoplasmic	719	212.66
		cytoplasmic	720	157.09
		cytoplasmic	721	207.86
		cytoplasmic	722	208.89
		cytoplasmic	723	109.76
		cytoplasmic	724	161.9
		cytoplasmic	725	138.23
		cytoplasmic	726	178.02
		cytoplasmic	727	180.07
		cytoplasmic	728	170.13
		cytoplasmic	729	184.53
		cytoplasmic	730	135.83
		cytoplasmic	731	128.28
		cytoplasmic	732	135.14
		cytoplasmic	733	133.08
		cytoplasmic	734	229.81
		cytoplasmic	735	147.49
		cytoplasmic	736	160.18
		cytoplasmic	737	154.01
		cytoplasmic	738	97.41
		cytoplasmic	739	124.51
		cytoplasmic	740	125.19
		cytoplasmic	741	199.28
		cytoplasmic	742	141.66
		cytoplasmic	743	179.73
		cytoplasmic	744	165.33
		cytoplasmic	745	111.82
		cytoplasmic	746	162.92
		cytoplasmic	747	206.83
		cytoplasmic	748	144.06
		cytoplasmic	749	134.11
		cytoplasmic	750	155.38
		cytoplasmic	751	191.05
		cytoplasmic	752	143.03
		cytoplasmic	753	133.43
		cytoplasmic	754	159.15
		cytoplasmic	755	131.03
		cytoplasmic	756	144.4
		cytoplasmic	757	183.5
		cytoplasmic	758	150.23
		cytoplasmic	759	149.55
		cytoplasmic	760	123.14
		cytoplasmic	761	135.14
		cytoplasmic	762	99.47
		cytoplasmic	763	152.98
		cytoplasmic	764	165.67
		cytoplasmic	765	166.35
		cytoplasmic	766	222.26
		cytoplasmic	767	226.38
		cytoplasmic	768	152.98
		cytoplasmic	769	187.96
		cytoplasmic	770	123.82
		cytoplasmic	771	165.33
		cytoplasmic	772	239.07
		cytoplasmic	773	196.88
		cytoplasmic	774	183.85
		cytoplasmic	775	183.16
		cytoplasmic	776	171.84
		cytoplasmic	777	156.06
		cytoplasmic	778	179.39
		cytoplasmic	779	179.39
		cytoplasmic	780	206.14
		cytoplasmic	781	205.46
		cytoplasmic	782	236.33
		cytoplasmic	783	260.34
		cytoplasmic	784	188.65
		cytoplasmic	785	144.06
		cytoplasmic	786	144.75
		cytoplasmic	787	166.7
		cytoplasmic	788	168.41
		cytoplasmic	789	261.02
		cytoplasmic	790	169.78
		cytoplasmic	791	207.17
		cytoplasmic	792	198.94
		cytoplasmic	793	241.81
		cytoplasmic	794	193.11
		cytoplasmic	795	271.66
		cytoplasmic	796	190.36
		cytoplasmic	797	192.08
		cytoplasmic	798	211.63
		cytoplasmic	799	140.63
		cytoplasmic	800	144.06
		cytoplasmic	801	217.8
		cytoplasmic	802	220.21
		cytoplasmic	803	257.59
		cytoplasmic	804	178.02
		cytoplasmic	805	217.12
		cytoplasmic	806	159.84
		cytoplasmic	807	124.85
		cytoplasmic	808	233.24
		cytoplasmic	809	188.99
		cytoplasmic	810	129.31
		cytoplasmic	811	197.57
		cytoplasmic	812	139.6
		cytoplasmic	813	262.39
		cytoplasmic	814	155.72
		cytoplasmic	815	206.14
		cytoplasmic	816	209.92
		cytoplasmic	817	182.13
		cytoplasmic	818	197.57
		cytoplasmic	819	132.4
		cytoplasmic	820	172.87
		cytoplasmic	821	229.12
		cytoplasmic	822	259.65
		cytoplasmic	823	243.87
		cytoplasmic	824	217.8
		cytoplasmic	825	218.83
		cytoplasmic	826	192.08
		cytoplasmic	827	206.49
		cytoplasmic	828	153.32
		cytoplasmic	829	218.15
		cytoplasmic	830	259.65
		cytoplasmic	831	250.05
		cytoplasmic	832	169.78
		cytoplasmic	833	157.09
		cytoplasmic	834	228.09
		cytoplasmic	835	111.47
		cytoplasmic	836	184.19
		cytoplasmic	837	128.28
		cytoplasmic	838	160.87
		cytoplasmic	839	148.52
		cytoplasmic	840	144.4
		cytoplasmic	841	180.42
		cytoplasmic	842	206.14
		cytoplasmic	843	256.22
		cytoplasmic	844	173.21
		cytoplasmic	845	165.33
		cytoplasmic	846	166.35
		cytoplasmic	847	168.76
		cytoplasmic	848	190.36
		cytoplasmic	849	177.33
		cytoplasmic	850	155.72
		cytoplasmic	851	164.98
		cytoplasmic	852	234.95
		cytoplasmic	853	182.82
		cytoplasmic	854	266.17
		cytoplasmic	855	221.23
		cytoplasmic	856	253.13
		cytoplasmic	857	194.48
		cytoplasmic	858	191.39
		cytoplasmic	859	240.1
		cytoplasmic	860	220.21
		cytoplasmic	861	135.83
		cytoplasmic	862	158.47
		cytoplasmic	863	190.36
		cytoplasmic	864	232.21
		cytoplasmic	865	230.84
		cytoplasmic	866	114.9
		cytoplasmic	867	190.02
		cytoplasmic	868	233.58
		cytoplasmic	869	215.75
		cytoplasmic	870	240.44
		cytoplasmic	871	188.99
		cytoplasmic	872	128.28
		cytoplasmic	873	185.22
		cytoplasmic	874	201.68
		cytoplasmic	875	197.57
		cytoplasmic	876	158.81
		cytoplasmic	877	200.31
		cytoplasmic	878	156.75
		cytoplasmic	879	177.33
		cytoplasmic	880	141.32
		cytoplasmic	881	101.53
		cytoplasmic	882	162.58
		cytoplasmic	883	139.26
		cytoplasmic	884	223.98
		cytoplasmic	885	162.58
		cytoplasmic	886	225.01
		cytoplasmic	887	181.1
		cytoplasmic	888	194.82
		cytoplasmic	889	201
		cytoplasmic	890	152.98
		cytoplasmic	891	160.87
		cytoplasmic	892	185.91
		cytoplasmic	893	162.58
		cytoplasmic	894	111.13
		cytoplasmic	895	149.89
		cytoplasmic	896	161.9
		cytoplasmic	897	124.51
		cytoplasmic	898	167.38
		cytoplasmic	899	250.05
		cytoplasmic	900	89.87
		cytoplasmic	901	172.19
		cytoplasmic	902	208.89
		cytoplasmic	903	178.7
		cytoplasmic	904	208.89
		cytoplasmic	905	170.13
		cytoplasmic	906	248.67
		cytoplasmic	907	163.61
		cytoplasmic	908	254.85
		cytoplasmic	909	134.8
		cytoplasmic	910	173.56
		cytoplasmic	911	247.99
		cytoplasmic	912	182.13
		cytoplasmic	913	130
		cytoplasmic	914	145.77
		cytoplasmic	915	120.74
		cytoplasmic	916	122.79
		cytoplasmic	917	147.15
		cytoplasmic	918	165.67
		cytoplasmic	919	187.62
		cytoplasmic	920	120.74
		cytoplasmic	921	128.28
		cytoplasmic	922	136.17
		cytoplasmic	923	119.36
		cytoplasmic	924	145.43
		cytoplasmic	925	176.99
		cytoplasmic	926	137.89
		cytoplasmic	927	100.84
		cytoplasmic	928	135.14
		cytoplasmic	929	243.87
		cytoplasmic	930	216.09
		cytoplasmic	931	156.75
		cytoplasmic	932	227.07
		cytoplasmic	933	117.99
		cytoplasmic	934	ND
		cytoplasmic	935	89.18
		cytoplasmic	936	ND
		cytoplasmic	937	ND
		cytoplasmic	938	ND
		cytoplasmic	939	ND
		cytoplasmic	940	ND
		cytoplasmic	941	88.49
		cytoplasmic	942	115.59
		cytoplasmic	943	141.66
		cytoplasmic	944	130
		cytoplasmic	945	157.44
		cytoplasmic	946	114.22
		cytoplasmic	947	163.27
		cytoplasmic	948	123.82
		cytoplasmic	949	183.5
		cytoplasmic	950	124.51
		cytoplasmic	951	158.12
		cytoplasmic	952	107.02
		cytoplasmic	953	138.91
		cytoplasmic	954	89.52
		cytoplasmic	955	108.39
		cytoplasmic	956	122.11
		cytoplasmic	957	187.96
		cytoplasmic	958	104.61
		cytoplasmic	959	149.89
		cytoplasmic	960	136.51
		cytoplasmic	961	93.3
		cytoplasmic	962	118.33
		cytoplasmic	963	109.07
		cytoplasmic	964	136.51
		cytoplasmic	965	216.78
		cytoplasmic	966	178.36
		cytoplasmic	967	97.41
		cytoplasmic	968	155.38
		cytoplasmic	969	131.37
		cytoplasmic	970	183.5
		cytoplasmic	971	240.44
		cytoplasmic	972	140.29
		cytoplasmic	973	157.09
		cytoplasmic	974	155.38
		cytoplasmic	975	144.75
		cytoplasmic	976	109.76
		cytoplasmic	977	202.71
		cytoplasmic	978	155.72
		cytoplasmic	979	198.94
		cytoplasmic	980	135.48
		cytoplasmic	981	150.92
		cytoplasmic	982	125.88
		cytoplasmic	983	132.05
		cytoplasmic	984	152.63
		cytoplasmic	985	120.05
		cytoplasmic	986	139.26
		cytoplasmic	987	146.46
		cytoplasmic	988	100.5
		cytoplasmic	989	241.81
		cytoplasmic	990	214.38
		cytoplasmic	991	195.85
		cytoplasmic	992	217.12
		cytoplasmic	993	107.36
		cytoplasmic	994	176.64
		cytoplasmic	995	125.88
		cytoplasmic	996	114.22
		cytoplasmic	997	193.11
		cytoplasmic	998	146.12
		cytoplasmic	999	135.48
		cytoplasmic	1000	163.27
		erlumenal	0	ND
		erlumenal	1	ND
		erlumenal	2	ND
		erlumenal	3	ND
		erlumenal	4	ND
		erlumenal	5	ND
		erlumenal	6	ND
		erlumenal	7	ND
		erlumenal	8	ND
		erlumenal	9	ND
		erlumenal	10	ND
		erlumenal	11	ND
		erlumenal	12	ND
		erlumenal	13	ND
		erlumenal	14	ND
		erlumenal	15	ND
		erlumenal	16	ND
		erlumenal	17	ND
		erlumenal	18	ND
		erlumenal	19	ND
		erlumenal	20	ND
		erlumenal	21	ND
		erlumenal	22	ND
		erlumenal	23	ND
		erlumenal	24	ND
		erlumenal	25	ND
		erlumenal	26	ND
		erlumenal	27	ND
		erlumenal	28	ND
		erlumenal	29	ND
		erlumenal	30	ND
		erlumenal	31	ND
		erlumenal	32	ND
		erlumenal	33	ND
		erlumenal	34	ND
		erlumenal	35	ND
		erlumenal	36	ND
		erlumenal	37	ND
		erlumenal	38	ND
		erlumenal	39	ND
		erlumenal	40	ND
		erlumenal	41	ND
		erlumenal	42	ND
		erlumenal	43	ND
		erlumenal	44	ND
		erlumenal	45	ND
		erlumenal	46	ND
		erlumenal	47	ND
		erlumenal	48	ND
		erlumenal	49	ND
		erlumenal	50	ND
		erlumenal	51	ND
		erlumenal	52	ND
		erlumenal	53	ND
		erlumenal	54	ND
		erlumenal	55	ND
		erlumenal	56	ND
		erlumenal	57	ND
		erlumenal	58	ND
		erlumenal	59	ND
		erlumenal	60	ND
		erlumenal	61	ND
		erlumenal	62	ND
		erlumenal	63	ND
		erlumenal	64	ND
		erlumenal	65	ND
		erlumenal	66	ND
		erlumenal	67	ND
		erlumenal	68	ND
		erlumenal	69	ND
		erlumenal	70	ND
		erlumenal	71	ND
		erlumenal	72	ND
		erlumenal	73	ND
		erlumenal	74	ND
		erlumenal	75	ND
		erlumenal	76	ND
		erlumenal	77	ND
		erlumenal	78	ND
		erlumenal	79	ND
		erlumenal	80	ND
		erlumenal	81	ND
		erlumenal	82	ND
		erlumenal	83	ND
		erlumenal	84	ND
		erlumenal	85	ND
		erlumenal	86	ND
		erlumenal	87	ND
		erlumenal	88	ND
		erlumenal	89	ND
		erlumenal	90	ND
		erlumenal	91	ND
		erlumenal	92	ND
		erlumenal	93	ND
		erlumenal	94	ND
		erlumenal	95	ND
		erlumenal	96	ND
		erlumenal	97	ND
		erlumenal	98	ND
		erlumenal	99	ND
		erlumenal	100	ND
		erlumenal	101	ND
		erlumenal	102	ND
		erlumenal	103	ND
		erlumenal	104	ND
		erlumenal	105	ND
		erlumenal	106	ND
		erlumenal	107	ND
		erlumenal	108	ND
		erlumenal	109	ND
		erlumenal	110	ND
		erlumenal	111	ND
		erlumenal	112	ND
		erlumenal	113	ND
		erlumenal	114	ND
		erlumenal	115	ND
		erlumenal	116	ND
		erlumenal	117	ND
		erlumenal	118	ND
		erlumenal	119	ND
		erlumenal	120	ND
		erlumenal	121	ND
		erlumenal	122	ND
		erlumenal	123	ND
		erlumenal	124	ND
		erlumenal	125	ND
		erlumenal	126	ND
		erlumenal	127	ND
		erlumenal	128	ND
		erlumenal	129	ND
		erlumenal	130	ND
		erlumenal	131	ND
		erlumenal	132	ND
		erlumenal	133	ND
		erlumenal	134	ND
		erlumenal	135	ND
		erlumenal	136	ND
		erlumenal	137	ND
		erlumenal	138	ND
		erlumenal	139	ND
		erlumenal	140	ND
		erlumenal	141	ND
		erlumenal	142	ND
		erlumenal	143	ND
		erlumenal	144	ND
		erlumenal	145	ND
		erlumenal	146	ND
		erlumenal	147	ND
		erlumenal	148	ND
		erlumenal	149	ND
		erlumenal	150	ND
		erlumenal	151	ND
		erlumenal	152	ND
		erlumenal	153	ND
		erlumenal	154	ND
		erlumenal	155	ND
		erlumenal	156	ND
		erlumenal	157	ND
		erlumenal	158	ND
		erlumenal	159	ND
		erlumenal	160	ND
		erlumenal	161	ND
		erlumenal	162	ND
		erlumenal	163	ND
		erlumenal	164	ND
		erlumenal	165	ND
		erlumenal	166	ND
		erlumenal	167	ND
		erlumenal	168	ND
		erlumenal	169	ND
		erlumenal	170	ND
		erlumenal	171	ND
		erlumenal	172	ND
		erlumenal	173	ND
		erlumenal	174	ND
		erlumenal	175	ND
		erlumenal	176	ND
		erlumenal	177	ND
		erlumenal	178	ND
		erlumenal	179	ND
		erlumenal	180	ND
		erlumenal	181	ND
		erlumenal	182	ND
		erlumenal	183	ND
		erlumenal	184	ND
		erlumenal	185	ND
		erlumenal	186	ND
		erlumenal	187	ND
		erlumenal	188	ND
		erlumenal	189	ND
		erlumenal	190	ND
		erlumenal	191	ND
		erlumenal	192	ND
		erlumenal	193	ND
		erlumenal	194	ND
		erlumenal	195	ND
		erlumenal	196	ND
		erlumenal	197	ND
		erlumenal	198	ND
		erlumenal	199	ND
		erlumenal	200	ND
		erlumenal	201	ND
		erlumenal	202	ND
		erlumenal	203	ND
		erlumenal	204	ND
		erlumenal	205	ND
		erlumenal	206	ND
		erlumenal	207	ND
		erlumenal	208	ND
		erlumenal	209	ND
		erlumenal	210	ND
		erlumenal	211	ND
		erlumenal	212	ND
		erlumenal	213	ND
		erlumenal	214	ND
		erlumenal	215	ND
		erlumenal	216	ND
		erlumenal	217	ND
		erlumenal	218	ND
		erlumenal	219	ND
		erlumenal	220	ND
		erlumenal	221	ND
		erlumenal	222	ND
		erlumenal	223	ND
		erlumenal	224	ND
		erlumenal	225	ND
		erlumenal	226	ND
		erlumenal	227	ND
		erlumenal	228	ND
		erlumenal	229	ND
		erlumenal	230	ND
		erlumenal	231	ND
		erlumenal	232	ND
		erlumenal	233	ND
		erlumenal	234	ND
		erlumenal	235	ND
		erlumenal	236	ND
		erlumenal	237	ND
		erlumenal	238	ND
		erlumenal	239	ND
		erlumenal	240	ND
		erlumenal	241	ND
		erlumenal	242	ND
		erlumenal	243	ND
		erlumenal	244	ND
		erlumenal	245	ND
		erlumenal	246	ND
		erlumenal	247	ND
		erlumenal	248	ND
		erlumenal	249	ND
		erlumenal	250	ND
		erlumenal	251	ND
		erlumenal	252	ND
		erlumenal	253	ND
		erlumenal	254	ND
		erlumenal	255	ND
		erlumenal	256	ND
		erlumenal	257	ND
		erlumenal	258	ND
		erlumenal	259	ND
		erlumenal	260	ND
		erlumenal	261	ND
		erlumenal	262	ND
		erlumenal	263	ND
		erlumenal	264	ND
		erlumenal	265	ND
		erlumenal	266	ND
		erlumenal	267	ND
		erlumenal	268	ND
		erlumenal	269	ND
		erlumenal	270	ND
		erlumenal	271	ND
		erlumenal	272	ND
		erlumenal	273	ND
		erlumenal	274	ND
		erlumenal	275	ND
		erlumenal	276	ND
		erlumenal	277	ND
		erlumenal	278	ND
		erlumenal	279	ND
		erlumenal	280	ND
		erlumenal	281	ND
		erlumenal	282	ND
		erlumenal	283	ND
		erlumenal	284	ND
		erlumenal	285	ND
		erlumenal	286	ND
		erlumenal	287	ND
		erlumenal	288	ND
		erlumenal	289	ND
		erlumenal	290	ND
		erlumenal	291	ND
		erlumenal	292	ND
		erlumenal	293	ND
		erlumenal	294	ND
		erlumenal	295	ND
		erlumenal	296	ND
		erlumenal	297	ND
		erlumenal	298	ND
		erlumenal	299	ND
		erlumenal	300	ND
		erlumenal	301	ND
		erlumenal	302	ND
		erlumenal	303	ND
		erlumenal	304	ND
		erlumenal	305	ND
		erlumenal	306	ND
		erlumenal	307	ND
		erlumenal	308	ND
		erlumenal	309	ND
		erlumenal	310	ND
		erlumenal	311	ND
		erlumenal	312	ND
		erlumenal	313	ND
		erlumenal	314	ND
		erlumenal	315	ND
		erlumenal	316	ND
		erlumenal	317	ND
		erlumenal	318	ND
		erlumenal	319	ND
		erlumenal	320	ND
		erlumenal	321	ND
		erlumenal	322	ND
		erlumenal	323	ND
		erlumenal	324	ND
		erlumenal	325	ND
		erlumenal	326	ND
		erlumenal	327	ND
		erlumenal	328	ND
		erlumenal	329	ND
		erlumenal	330	ND
		erlumenal	331	ND
		erlumenal	332	ND
		erlumenal	333	ND
		erlumenal	334	ND
		erlumenal	335	ND
		erlumenal	336	ND
		erlumenal	337	ND
		erlumenal	338	ND
		erlumenal	339	ND
		erlumenal	340	ND
		erlumenal	341	ND
		erlumenal	342	30.87
		erlumenal	343	ND
		erlumenal	344	ND
		erlumenal	345	ND
		erlumenal	346	ND
		erlumenal	347	ND
		erlumenal	348	ND
		erlumenal	349	ND
		erlumenal	350	ND
		erlumenal	351	ND
		erlumenal	352	ND
		erlumenal	353	ND
		erlumenal	354	ND
		erlumenal	355	ND
		erlumenal	356	ND
		erlumenal	357	ND
		erlumenal	358	ND
		erlumenal	359	ND
		erlumenal	360	ND
		erlumenal	361	ND
		erlumenal	362	ND
		erlumenal	363	ND
		erlumenal	364	ND
		erlumenal	365	ND
		erlumenal	366	ND
		erlumenal	367	ND
		erlumenal	368	ND
		erlumenal	369	ND
		erlumenal	370	ND
		erlumenal	371	ND
		erlumenal	372	ND
		erlumenal	373	ND
		erlumenal	374	ND
		erlumenal	375	ND
		erlumenal	376	ND
		erlumenal	377	ND
		erlumenal	378	ND
		erlumenal	379	ND
		erlumenal	380	ND
		erlumenal	381	ND
		erlumenal	382	ND
		erlumenal	383	ND
		erlumenal	384	ND
		erlumenal	385	ND
		erlumenal	386	ND
		erlumenal	387	ND
		erlumenal	388	ND
		erlumenal	389	ND
		erlumenal	390	ND
		erlumenal	391	ND
		erlumenal	392	ND
		erlumenal	393	ND
		erlumenal	394	ND
		erlumenal	395	ND
		erlumenal	396	ND
		erlumenal	397	ND
		erlumenal	398	ND
		erlumenal	399	ND
		erlumenal	400	ND
		erlumenal	401	ND
		erlumenal	402	ND
		erlumenal	403	ND
		erlumenal	404	ND
		erlumenal	405	ND
		erlumenal	406	ND
		erlumenal	407	ND
		erlumenal	408	ND
		erlumenal	409	ND
		erlumenal	410	ND
		erlumenal	411	ND
		erlumenal	412	ND
		erlumenal	413	ND
		erlumenal	414	ND
		erlumenal	415	ND
		erlumenal	416	ND
		erlumenal	417	ND
		erlumenal	418	ND
		erlumenal	419	ND
		erlumenal	420	ND
		erlumenal	421	ND
		erlumenal	422	ND
		erlumenal	423	ND
		erlumenal	424	ND
		erlumenal	425	ND
		erlumenal	426	16.81
		erlumenal	427	ND
		erlumenal	428	10.29
		erlumenal	429	ND
		erlumenal	430	ND
		erlumenal	431	ND
		erlumenal	432	ND
		erlumenal	433	ND
		erlumenal	434	ND
		erlumenal	435	ND
		erlumenal	436	ND
		erlumenal	437	ND
		erlumenal	438	ND
		erlumenal	439	ND
		erlumenal	440	ND
		erlumenal	441	ND
		erlumenal	442	ND
		erlumenal	443	ND
		erlumenal	444	ND
		erlumenal	445	ND
		erlumenal	446	ND
		erlumenal	447	ND
		erlumenal	448	ND
		erlumenal	449	ND
		erlumenal	450	ND
		erlumenal	451	ND
		erlumenal	452	23.67
		erlumenal	453	27.78
		erlumenal	454	22.29
		erlumenal	455	ND
		erlumenal	456	ND
		erlumenal	457	ND
		erlumenal	458	ND
		erlumenal	459	ND
		erlumenal	460	ND
		erlumenal	461	ND
		erlumenal	462	ND
		erlumenal	463	ND
		erlumenal	464	ND
		erlumenal	465	ND
		erlumenal	466	ND
		erlumenal	467	ND
		erlumenal	468	ND
		erlumenal	469	ND
		erlumenal	470	ND
		erlumenal	471	ND
		erlumenal	472	ND
		erlumenal	473	ND
		erlumenal	474	ND
		erlumenal	475	ND
		erlumenal	476	ND
		erlumenal	477	ND
		erlumenal	478	ND
		erlumenal	479	ND
		erlumenal	480	ND
		erlumenal	481	ND
		erlumenal	482	ND
		erlumenal	483	ND
		erlumenal	484	ND
		erlumenal	485	ND
		erlumenal	486	ND
		erlumenal	487	ND
		erlumenal	488	ND
		erlumenal	489	ND
		erlumenal	490	ND
		erlumenal	491	ND
		erlumenal	492	ND
		erlumenal	493	ND
		erlumenal	494	ND
		erlumenal	495	ND
		erlumenal	496	ND
		erlumenal	497	ND
		erlumenal	498	ND
		erlumenal	499	ND
		erlumenal	500	ND
		erlumenal	500	ND
		erlumenal	501	ND
		erlumenal	502	ND
		erlumenal	503	ND
		erlumenal	504	ND
		erlumenal	505	ND
		erlumenal	506	ND
		erlumenal	507	ND
		erlumenal	508	ND
		erlumenal	509	ND
		erlumenal	510	ND
		erlumenal	511	ND
		erlumenal	512	ND
		erlumenal	513	ND
		erlumenal	514	ND
		erlumenal	515	ND
		erlumenal	516	ND
		erlumenal	517	ND
		erlumenal	518	ND
		erlumenal	519	ND
		erlumenal	520	ND
		erlumenal	521	ND
		erlumenal	522	ND
		erlumenal	523	ND
		erlumenal	524	ND
		erlumenal	525	ND
		erlumenal	526	ND
		erlumenal	527	ND
		erlumenal	528	ND
		erlumenal	529	ND
		erlumenal	530	ND
		erlumenal	531	ND
		erlumenal	532	ND
		erlumenal	533	ND
		erlumenal	534	ND
		erlumenal	535	ND
		erlumenal	536	ND
		erlumenal	537	ND
		erlumenal	538	ND
		erlumenal	539	ND
		erlumenal	540	ND
		erlumenal	541	ND
		erlumenal	542	ND
		erlumenal	543	ND
		erlumenal	544	ND
		erlumenal	545	ND
		erlumenal	546	ND
		erlumenal	547	ND
		erlumenal	548	ND
		erlumenal	549	ND
		erlumenal	550	ND
		erlumenal	551	ND
		erlumenal	552	ND
		erlumenal	553	18.18
		erlumenal	554	14.06
		erlumenal	555	19.55
		erlumenal	556	ND
		erlumenal	557	ND
		erlumenal	558	ND
		erlumenal	559	ND
		erlumenal	560	ND
		erlumenal	561	ND
		erlumenal	562	ND
		erlumenal	563	57.62
		erlumenal	564	50.76
		erlumenal	565	ND
		erlumenal	566	23.67
		erlumenal	567	ND
		erlumenal	568	ND
		erlumenal	569	ND
		erlumenal	570	ND
		erlumenal	571	ND
		erlumenal	572	49.73
		erlumenal	573	ND
		erlumenal	574	ND
		erlumenal	575	ND
		erlumenal	576	ND
		erlumenal	577	56.25
		erlumenal	578	ND
		erlumenal	579	ND
		erlumenal	580	ND
		erlumenal	581	ND
		erlumenal	582	ND
		erlumenal	583	39.44
		erlumenal	584	ND
		erlumenal	585	ND
		erlumenal	586	ND
		erlumenal	587	ND
		erlumenal	588	ND
		erlumenal	589	ND
		erlumenal	590	ND
		erlumenal	591	ND
		erlumenal	592	ND
		erlumenal	593	ND
		erlumenal	594	ND
		erlumenal	595	ND
		erlumenal	596	ND
		erlumenal	597	ND
		erlumenal	598	ND
		erlumenal	599	ND
		erlumenal	600	ND
		erlumenal	601	ND
		erlumenal	602	ND
		erlumenal	603	ND
		erlumenal	604	ND
		erlumenal	605	ND
		erlumenal	606	ND
		erlumenal	607	ND
		erlumenal	608	ND
		erlumenal	609	ND
		erlumenal	610	ND
		erlumenal	611	ND
		erlumenal	612	ND
		erlumenal	613	ND
		erlumenal	614	ND
		erlumenal	615	ND
		erlumenal	616	ND
		erlumenal	617	ND
		erlumenal	618	ND
		erlumenal	619	ND
		erlumenal	620	ND
		erlumenal	621	ND
		erlumenal	622	ND
		erlumenal	623	ND
		erlumenal	624	ND
		erlumenal	625	ND
		erlumenal	626	ND
		erlumenal	627	ND
		erlumenal	628	ND
		erlumenal	629	ND
		erlumenal	630	ND
		erlumenal	631	ND
		erlumenal	632	ND
		erlumenal	633	ND
		erlumenal	634	ND
		erlumenal	635	ND
		erlumenal	636	ND
		erlumenal	637	ND
		erlumenal	638	ND
		erlumenal	639	ND
		erlumenal	640	ND
		erlumenal	641	ND
		erlumenal	642	ND
		erlumenal	643	ND
		erlumenal	644	ND
		erlumenal	645	ND
		erlumenal	646	ND
		erlumenal	647	ND
		erlumenal	648	ND
		erlumenal	649	ND
		erlumenal	650	ND
		erlumenal	651	ND
		erlumenal	652	ND
		erlumenal	653	ND
		erlumenal	654	ND
		erlumenal	655	ND
		erlumenal	656	ND
		erlumenal	657	ND
		erlumenal	658	ND
		erlumenal	659	ND
		erlumenal	660	ND
		erlumenal	661	ND
		erlumenal	662	ND
		erlumenal	663	ND
		erlumenal	664	36.01
		erlumenal	665	26.07
		erlumenal	666	ND
		erlumenal	667	ND
		erlumenal	668	ND
		erlumenal	669	ND
		erlumenal	670	ND
		erlumenal	671	ND
		erlumenal	672	ND
		erlumenal	673	ND
		erlumenal	674	ND
		erlumenal	675	ND
		erlumenal	676	72.03
		erlumenal	677	63.8
		erlumenal	678	ND
		erlumenal	679	ND
		erlumenal	680	ND
		erlumenal	681	60.71
		erlumenal	682	ND
		erlumenal	683	ND
		erlumenal	684	ND
		erlumenal	685	ND
		erlumenal	686	ND
		erlumenal	687	ND
		erlumenal	688	ND
		erlumenal	689	ND
		erlumenal	690	ND
		erlumenal	691	ND
		erlumenal	692	ND
		erlumenal	693	ND
		erlumenal	694	ND
		erlumenal	695	ND
		erlumenal	696	ND
		erlumenal	697	ND
		erlumenal	698	ND
		erlumenal	699	ND
		erlumenal	700	31.56
		erlumenal	701	ND
		erlumenal	702	ND
		erlumenal	703	ND
		erlumenal	704	ND
		erlumenal	705	ND
		erlumenal	706	ND
		erlumenal	707	ND
		erlumenal	708	ND
		erlumenal	709	ND
		erlumenal	710	ND
		erlumenal	711	ND
		erlumenal	712	ND
		erlumenal	713	ND
		erlumenal	714	ND
		erlumenal	715	48.71
		erlumenal	716	ND
		erlumenal	717	29.84
		erlumenal	718	35.33
		erlumenal	719	ND
		erlumenal	720	34.3
		erlumenal	721	20.92
		erlumenal	722	ND
		erlumenal	723	ND
		erlumenal	724	ND
		erlumenal	725	ND
		erlumenal	726	ND
		erlumenal	727	ND
		erlumenal	728	ND
		erlumenal	729	ND
		erlumenal	730	ND
		erlumenal	731	ND
		erlumenal	732	ND
		erlumenal	733	61.74
		erlumenal	734	ND
		erlumenal	735	45.28
		erlumenal	736	ND
		erlumenal	737	ND
		erlumenal	738	ND
		erlumenal	739	ND
		erlumenal	740	ND
		erlumenal	741	ND
		erlumenal	742	ND
		erlumenal	743	ND
		erlumenal	744	ND
		erlumenal	745	48.71
		erlumenal	746	ND
		erlumenal	747	ND
		erlumenal	748	ND
		erlumenal	749	ND
		erlumenal	750	ND
		erlumenal	751	ND
		erlumenal	752	33.96
		erlumenal	753	60.02
		erlumenal	754	60.02
		erlumenal	755	62.08
		erlumenal	756	ND
		erlumenal	757	ND
		erlumenal	758	ND
		erlumenal	759	ND
		erlumenal	760	ND
		erlumenal	761	ND
		erlumenal	762	ND
		erlumenal	763	ND
		erlumenal	764	ND
		erlumenal	765	ND
		erlumenal	766	ND
		erlumenal	767	ND
		erlumenal	768	ND
		erlumenal	769	ND
		erlumenal	770	ND
		erlumenal	771	ND
		erlumenal	772	ND
		erlumenal	773	ND
		erlumenal	774	ND
		erlumenal	775	ND
		erlumenal	776	ND
		erlumenal	777	ND
		erlumenal	778	ND
		erlumenal	779	ND
		erlumenal	780	ND
		erlumenal	781	ND
		erlumenal	782	ND
		erlumenal	783	ND
		erlumenal	784	ND
		erlumenal	785	ND
		erlumenal	786	ND
		erlumenal	787	ND
		erlumenal	788	ND
		erlumenal	789	ND
		erlumenal	790	ND
		erlumenal	791	ND
		erlumenal	792	ND
		erlumenal	793	ND
		erlumenal	794	ND
		erlumenal	795	ND
		erlumenal	796	ND
		erlumenal	797	ND
		erlumenal	798	ND
		erlumenal	799	ND
		erlumenal	800	ND
		erlumenal	801	ND
		erlumenal	802	ND
		erlumenal	803	ND
		erlumenal	804	ND
		erlumenal	805	ND
		erlumenal	806	ND
		erlumenal	807	ND
		erlumenal	808	ND
		erlumenal	809	ND
		erlumenal	810	ND
		erlumenal	811	ND
		erlumenal	812	ND
		erlumenal	813	ND
		erlumenal	814	ND
		erlumenal	815	ND
		erlumenal	816	ND
		erlumenal	817	ND
		erlumenal	818	ND
		erlumenal	819	ND
		erlumenal	820	ND
		erlumenal	821	ND
		erlumenal	822	23.67
		erlumenal	823	ND
		erlumenal	824	ND
		erlumenal	825	ND
		erlumenal	826	ND
		erlumenal	827	ND
		erlumenal	828	ND
		erlumenal	829	ND
		erlumenal	830	ND
		erlumenal	831	57.62
		erlumenal	832	ND
		erlumenal	833	ND
		erlumenal	834	53.51
		erlumenal	835	ND
		erlumenal	836	ND
		erlumenal	837	ND
		erlumenal	838	ND
		erlumenal	839	ND
		erlumenal	840	ND
		erlumenal	841	ND
		erlumenal	842	ND
		erlumenal	843	ND
		erlumenal	844	ND
		erlumenal	845	ND
		erlumenal	846	ND
		erlumenal	847	ND
		erlumenal	848	ND
		erlumenal	849	ND
		erlumenal	850	ND
		erlumenal	851	ND
		erlumenal	852	ND
		erlumenal	853	ND
		erlumenal	854	ND
		erlumenal	855	ND
		erlumenal	856	ND
		erlumenal	857	ND
		erlumenal	858	ND
		erlumenal	859	ND
		erlumenal	860	ND
		erlumenal	861	ND
		erlumenal	862	ND
		erlumenal	863	ND
		erlumenal	864	ND
		erlumenal	865	ND
		erlumenal	866	ND
		erlumenal	867	ND
		erlumenal	868	ND
		erlumenal	869	20.92
		erlumenal	870	ND
		erlumenal	871	ND
		erlumenal	872	ND
		erlumenal	873	ND
		erlumenal	874	ND
		erlumenal	875	ND
		erlumenal	876	ND
		erlumenal	877	ND
		erlumenal	878	34.3
		erlumenal	879	ND
		erlumenal	880	ND
		erlumenal	881	ND
		erlumenal	882	ND
		erlumenal	883	ND
		erlumenal	884	ND
		erlumenal	885	ND
		erlumenal	886	ND
		erlumenal	887	ND
		erlumenal	888	55.91
		erlumenal	889	29.5
		erlumenal	890	ND
		erlumenal	891	ND
		erlumenal	892	ND
		erlumenal	893	ND
		erlumenal	894	ND
		erlumenal	895	17.49
		erlumenal	896	ND
		erlumenal	897	ND
		erlumenal	898	ND
		erlumenal	899	ND
		erlumenal	900	ND
		erlumenal	901	ND
		erlumenal	902	ND
		erlumenal	903	ND
		erlumenal	904	ND
		erlumenal	905	ND
		erlumenal	906	ND
		erlumenal	907	ND
		erlumenal	908	ND
		erlumenal	909	35.33
		erlumenal	910	67.91
		erlumenal	911	34.99
		erlumenal	912	ND
		erlumenal	913	51.79
		erlumenal	914	ND
		erlumenal	915	ND
		erlumenal	916	37.39
		erlumenal	917	ND
		erlumenal	918	ND
		erlumenal	919	ND
		erlumenal	920	ND
		erlumenal	921	30.53
		erlumenal	922	64.83
		erlumenal	923	ND
		erlumenal	924	42.19
		erlumenal	925	ND
		erlumenal	926	ND
		erlumenal	927	ND
		erlumenal	928	ND
		erlumenal	929	ND
		erlumenal	930	26.07
		erlumenal	931	ND
		erlumenal	932	ND
		erlumenal	933	ND
		erlumenal	934	ND
		erlumenal	935	ND
		erlumenal	936	ND
		erlumenal	937	ND
		erlumenal	938	ND
		erlumenal	939	ND
		erlumenal	940	ND
		erlumenal	941	ND
		erlumenal	942	ND
		erlumenal	943	19.55
		erlumenal	944	ND
		erlumenal	945	24.01
		erlumenal	946	ND
		erlumenal	947	ND
		erlumenal	948	ND
		erlumenal	949	ND
		erlumenal	950	ND
		erlumenal	951	ND
		erlumenal	952	ND
		erlumenal	953	ND
		erlumenal	954	ND
		erlumenal	955	ND
		erlumenal	956	ND
		erlumenal	957	32.58
		erlumenal	958	ND
		erlumenal	959	ND
		erlumenal	960	ND
		erlumenal	961	ND
		erlumenal	962	ND
		erlumenal	963	ND
		erlumenal	964	ND
		erlumenal	965	ND
		erlumenal	966	ND
		erlumenal	967	ND
		erlumenal	968	ND
		erlumenal	969	ND
		erlumenal	970	ND
		erlumenal	971	ND
		erlumenal	972	33.96
		erlumenal	973	ND
		erlumenal	974	ND
		erlumenal	975	ND
		erlumenal	976	ND
		erlumenal	977	ND
		erlumenal	978	ND
		erlumenal	979	ND
		erlumenal	980	ND
		erlumenal	981	ND
		erlumenal	982	ND
		erlumenal	983	ND
		erlumenal	984	ND
		erlumenal	985	ND
		erlumenal	986	46.65
		erlumenal	987	ND
		erlumenal	988	ND
		erlumenal	989	ND
		erlumenal	990	ND
		erlumenal	991	ND
		erlumenal	992	ND
[truncated: 1,010 more rows]

## Sheet: Supplementary  Fig. 1
		Supplementary Fig. 1. The highly conserved residue, Trp 327 is critical for CerS activity.
		In vito ceramide synthesis activity
			Repeat number
			#1	#2	#3			Average	SD
	Activity (pmol/mg/min)	CerS5 WT	1474.99	2162.99	2448.75		pcDNA	168.362	40.4226
		CerS5 W327A	117.231	164.647	139.534		CerS5 WT	2028.91	500.538
		pcDNA		139.779	196.945		CerS5 W327A	140.471	23.7217
		Expression ascertained by Western blot
		*lanes used in the paper are indicated

## Sheet: Supplementary  fig. 4
		Supplementary Fig. 4. Acyl-CoA specificity of CerS2 d18 is similar to the WT
		In vitro CerS activity
															Average									SD
					Acyl CoA chain length										Acyl CoA chain length									Acyl CoA chain length
				repeat	C16	C18	C20	C22	C24:0	C24:1					C16	C18	C20	C22	C24:0	C24:1				C16	C18	C20	C22	C24:0	C24:1
		Activity (pmol/mg/min)	pcDNA	#1	6.20669	7.70127	6.42497	2.35489	2.23951	0.889547				pcDNA	11.4315	14.3843	8.69995	3.9344	1.73264	0.857521			pcDNA	5.18686	8.05764	2.13988	1.37525	1.34696	0.410164
				#2	16.5795	23.3319	10.6726	4.58217	2.75263	1.25073				CerS2 WT	12.6569	20.6055	21.6379	47.2503	15.6433	18.6129			CerS2 WT	6.14926	8.49896	3.15175	5.73056	6.29096	0.841601
				#3	11.5083	12.1196	9.0023	4.86615	0.205785	0.432284				CerS2 d18	14.165	18.0034	20.6611	43.7359	21.5685	15.737			CerS2 d18	6.70614	9.13697	2.56714	8.3285	3.78018	1.8425
			CerS2 WT	#1	6.00935	12.889	18.6372	40.659	9.89861	19.0561
				#2	18.1419	29.7148	21.3548	51.0514	14.6652	19.1403
				#3	13.8195	19.2126	24.9216	50.0405	22.366	17.6423
			CerS2 d18	#1	6.66396	11.0592	18.3895	35.7887	17.5024	14.5213
				#2	19.5807	28.3542	20.1477	43.0195	24.9762	14.8329
				#3	16.2504	14.5966	23.4462	52.3995	22.227	17.8569
		Expression ascertained by Western blot
		*lanes used in the paper are indicated

## Sheet: Supplementary  fig. 5
	Supplementary Fig. 5. RMSD (Å) of the CerS2 TMD during production-stage MD simulations.
	Time (ps)	RMSD (nm)
	0	6e-07
	100	0.0802979
	200	0.0917801
	300	0.0920996
	400	0.0954796
	500	0.10086
	600	0.0937764
	700	0.10446
	800	0.100512
	900	0.102843
	1000	0.103047
	1100	0.102768
	1200	0.102308
	1300	0.103982
	1400	0.103371
	1500	0.100484
	1600	0.10152
	1700	0.102504
	1800	0.103852
	1900	0.105042
	2000	0.110773
	2100	0.119179
	2200	0.114351
	2300	0.119108
	2400	0.110222
	2500	0.110155
	2600	0.11711
	2700	0.116487
	2800	0.123069
	2900	0.113952
	3000	0.116318
	3100	0.112294
	3200	0.118431
	3300	0.113113
	3400	0.115371
	3500	0.113253
	3600	0.108569
	3700	0.11502
	3800	0.104591
	3900	0.108988
	4000	0.111535
	4100	0.111651
	4200	0.115928
	4300	0.108858
	4400	0.117
	4500	0.114174
	4600	0.113333
	4700	0.108469
	4800	0.117238
	4900	0.114471
	5000	0.105085
	5100	0.110037
	5200	0.103607
	5300	0.114033
	5400	0.114863
	5500	0.114193
	5600	0.114502
	5700	0.115499
	5800	0.114796
	5900	0.119669
	6000	0.120355
	6100	0.121913
	6200	0.119077
	6300	0.119254
	6400	0.125592
	6500	0.124805
	6600	0.118576
	6700	0.128908
	6800	0.129151
	6900	0.130843
	7000	0.147467
	7100	0.150005
	7200	0.147184
	7300	0.150659
	7400	0.149363
	7500	0.152863
	7600	0.150678
	7700	0.148051
	7800	0.142379
	7900	0.145036
	8000	0.149391
	8100	0.155577
	8200	0.145331
	8300	0.150653
	8400	0.151514
	8500	0.14695
	8600	0.154929
	8700	0.158799
	8800	0.156216
	8900	0.157021
	9000	0.156971
	9100	0.161898
	9200	0.156544
	9300	0.169209
	9400	0.162771
	9500	0.156005
	9600	0.16221
	9700	0.152933
	9800	0.168482
	9900	0.163366
	10000	0.161798
	10100	0.163764
	10200	0.16025
	10300	0.15847
	10400	0.163253
	10500	0.158349
	10600	0.162121
	10700	0.159641
	10800	0.155205
	10900	0.157683
	11000	0.160881
	11100	0.166804
	11200	0.161285
	11300	0.16435
	11400	0.159986
	11500	0.158554
	11600	0.164481
	11700	0.157682
	11800	0.167688
	11900	0.1692
	12000	0.161566
	12100	0.16001
	12200	0.170246
	12300	0.158138
	12400	0.157678
	12500	0.161059
	12600	0.166891
	12700	0.170217
	12800	0.162218
	12900	0.161543
	13000	0.16479
	13100	0.171433
	13200	0.168023
	13300	0.176416
	13400	0.17324
	13500	0.175986
	13600	0.174777
	13700	0.17831
	13800	0.177848
	13900	0.18346
	14000	0.169071
	14100	0.179418
	14200	0.164342
	14300	0.163207
	14400	0.172903
	14500	0.164669
	14600	0.171978
	14700	0.18261
	14800	0.184394
	14900	0.173429
	15000	0.178475
	15100	0.180201
	15200	0.179681
	15300	0.182236
	15400	0.184231
	15500	0.179439
	15600	0.173535
	15700	0.174099
	15800	0.182541
	15900	0.183298
	16000	0.183024
	16100	0.180611
	16200	0.186104
	16300	0.190174
	16400	0.187597
	16500	0.195108
	16600	0.190399
	16700	0.18894
	16800	0.188697
	16900	0.195637
	17000	0.181942
	17100	0.179869
	17200	0.184642
	17300	0.181842
	17400	0.195529
	17500	0.182588
	17600	0.189748
	17700	0.192238
	17800	0.184647
	17900	0.189426
	18000	0.182342
	18100	0.183722
	18200	0.182949
	18300	0.180935
	18400	0.188908
	18500	0.175921
	18600	0.177807
	18700	0.185826
	18800	0.168876
	18900	0.171094
	19000	0.172517
	19100	0.176204
	19200	0.184121
	19300	0.176467
	19400	0.176231
	19500	0.163132
	19600	0.168564
	19700	0.174872
	19800	0.186014
	19900	0.178781
	20000	0.175421
	20100	0.176944
	20200	0.178225
	20300	0.177847
	20400	0.185102
	20500	0.183762
	20600	0.177
	20700	0.175718
	20800	0.192424
	20900	0.189206
	21000	0.186371
	21100	0.199923
	21200	0.194352
	21300	0.188501
	21400	0.178693
	21500	0.180935
	21600	0.170935
	21700	0.167773
	21800	0.184343
	21900	0.188626
	22000	0.171291
	22100	0.177596
	22200	0.184921
	22300	0.184968
	22400	0.194835
	22500	0.194098
	22600	0.187637
	22700	0.182983
	22800	0.179617
	22900	0.192477
	23000	0.186883
	23100	0.187095
	23200	0.188838
	23300	0.17621
	23400	0.182738
	23500	0.176365
	23600	0.194111
	23700	0.190082
	23800	0.188447
	23900	0.186767
	24000	0.19754
	24100	0.193776
	24200	0.18745
	24300	0.191941
	24400	0.19204
	24500	0.188
	24600	0.184063
	24700	0.188173
	24800	0.204931
	24900	0.199955
	25000	0.19859
	25100	0.189791
	25200	0.19506
	25300	0.191662
	25400	0.192831
	25500	0.190999
	25600	0.182881
	25700	0.193453
	25800	0.187887
	25900	0.183327
	26000	0.191526
	26100	0.197928
	26200	0.191367
	26300	0.192387
	26400	0.188195
	26500	0.189806
	26600	0.188571
	26700	0.194635
	26800	0.198739
	26900	0.195369
	27000	0.198827
	27100	0.19038
	27200	0.189451
	27300	0.190321
	27400	0.186763
	27500	0.18334
	27600	0.18129
	27700	0.183726
	27800	0.188186
	27900	0.185962
	28000	0.182321
	28100	0.181439
	28200	0.19197
	28300	0.187848
	28400	0.193447
	28500	0.189268
	28600	0.186328
	28700	0.179458
	28800	0.181674
	28900	0.178745
	29000	0.185992
	29100	0.180568
	29200	0.190519
	29300	0.193225
	29400	0.195153
	29500	0.189171
	29600	0.18414
	29700	0.184504
	29800	0.185439
	29900	0.190007
	30000	0.194375
	30100	0.19415
	30200	0.193278
	30300	0.196891
	30400	0.191329
	30500	0.19156
	30600	0.197837
	30700	0.19334
	30800	0.189955
	30900	0.194913
	31000	0.216102
	31100	0.19963
	31200	0.197197
	31300	0.188756
	31400	0.192506
	31500	0.191311
	31600	0.191282
	31700	0.196201
	31800	0.184109
	31900	0.192772
	32000	0.198094
	32100	0.186832
	32200	0.190532
	32300	0.184624
	32400	0.192611
	32500	0.18552
	32600	0.180361
	32700	0.188259
	32800	0.193388
	32900	0.19061
	33000	0.195179
	33100	0.203329
	33200	0.200568
	33300	0.187821
	33400	0.196164
	33500	0.191336
	33600	0.188648
	33700	0.186344
	33800	0.192234
	33900	0.19514
	34000	0.197379
	34100	0.198598
	34200	0.204179
	34300	0.20111
	34400	0.202628
	34500	0.209242
	34600	0.209836
	34700	0.210579
	34800	0.21044
	34900	0.216067
	35000	0.214387
	35100	0.213756
	35200	0.20648
	35300	0.211912
	35400	0.203982
	35500	0.200602
	35600	0.201933
	35700	0.201004
	35800	0.204404
	35900	0.19977
	36000	0.19742
	36100	0.196002
	36200	0.196106
	36300	0.202497
	36400	0.206866
	36500	0.198543
	36600	0.197156
	36700	0.202281
	36800	0.195794
	36900	0.19852
	37000	0.199348
	37100	0.206514
	37200	0.20809
	37300	0.211919
	37400	0.198194
	37500	0.198479
	37600	0.211513
	37700	0.205433
	37800	0.208612
	37900	0.206815
	38000	0.200177
	38100	0.21017
	38200	0.211146
	38300	0.199855
	38400	0.211402
	38500	0.206325
	38600	0.200635
	38700	0.204244
	38800	0.192969
	38900	0.192186
	39000	0.202718
	39100	0.200666
	39200	0.20205
	39300	0.20079
	39400	0.206478
	39500	0.197391
	39600	0.197019
	39700	0.21024
	39800	0.201725
	39900	0.200589
	40000	0.200977
	40100	0.216066
	40200	0.200899
	40300	0.202555
	40400	0.203833
	40500	0.206876
	40600	0.20779
	40700	0.211212
	40800	0.208022
	40900	0.205591
	41000	0.211569
	41100	0.207338
	41200	0.21945
	41300	0.204787
	41400	0.209686
	41500	0.206202
	41600	0.203966
	41700	0.198898
	41800	0.203178
	41900	0.207478
	42000	0.21189
	42100	0.206472
	42200	0.209417
	42300	0.210928
	42400	0.213797
	42500	0.206178
	42600	0.207975
	42700	0.2153
	42800	0.210563
	42900	0.212202
	43000	0.210716
	43100	0.213682
	43200	0.217009
	43300	0.210328
	43400	0.202833
	43500	0.210156
	43600	0.215711
	43700	0.209941
	43800	0.217846
	43900	0.217712
	44000	0.217266
	44100	0.218066
	44200	0.21021
	44300	0.226088
	44400	0.217802
	44500	0.208512
	44600	0.205151
	44700	0.218751
	44800	0.219153
	44900	0.212515
	45000	0.216057
	45100	0.220451
	45200	0.221571
	45300	0.220832
	45400	0.21771
	45500	0.218647
	45600	0.2178
	45700	0.216851
	45800	0.215233
	45900	0.210508
	46000	0.212604
	46100	0.210527
	46200	0.204931
	46300	0.217508
	46400	0.216031
	46500	0.209438
	46600	0.211737
	46700	0.212215
	46800	0.212939
	46900	0.222987
	47000	0.213196
	47100	0.224725
	47200	0.207061
	47300	0.213856
	47400	0.220891
	47500	0.222851
	47600	0.209574
	47700	0.212396
	47800	0.220923
	47900	0.218948
	48000	0.214831
	48100	0.219191
	48200	0.215486
	48300	0.224233
	48400	0.224767
	48500	0.231505
	48600	0.212386
	48700	0.21305
	48800	0.213563
	48900	0.219557
	49000	0.207194
	49100	0.212227
	49200	0.208314
	49300	0.202785
	49400	0.205378
	49500	0.202826
	49600	0.200314
	49700	0.203661
	49800	0.209567
	49900	0.212889
	50000	0.215444
	50100	0.203988
	50200	0.201475
	50300	0.210143
	50400	0.198104
	50500	0.208959
	50600	0.210082
	50700	0.210081
	50800	0.203782
	50900	0.206849
	51000	0.208841
	51100	0.207509
	51200	0.214546
	51300	0.214175
	51400	0.206415
	51500	0.209696
	51600	0.209632
	51700	0.208721
	51800	0.213438
	51900	0.214852
	52000	0.211755
	52100	0.219615
	52200	0.214661
	52300	0.221452
	52400	0.213933
	52500	0.207415
	52600	0.211347
	52700	0.215815
	52800	0.204513
	52900	0.210573
	53000	0.208835
	53100	0.220226
	53200	0.214382
	53300	0.216533
	53400	0.208847
	53500	0.212742
	53600	0.208688
	53700	0.207795
	53800	0.215928
	53900	0.213618
	54000	0.213751
	54100	0.215443
	54200	0.210812
	54300	0.205095
	54400	0.209892
	54500	0.217778
	54600	0.226714
	54700	0.218586
	54800	0.225339
	54900	0.221554
	55000	0.224068
	55100	0.207253
	55200	0.216654
	55300	0.212663
	55400	0.220855
	55500	0.215897
	55600	0.228117
	55700	0.21331
	55800	0.2157
	55900	0.203621
	56000	0.211709
	56100	0.206335
	56200	0.207404
	56300	0.214628
	56400	0.219576
	56500	0.222146
	56600	0.2257
	56700	0.217192
	56800	0.209878
	56900	0.215596
	57000	0.213841
	57100	0.209816
	57200	0.21611
	57300	0.212515
	57400	0.222834
	57500	0.215017
	57600	0.21828
	57700	0.213428
	57800	0.218526
	57900	0.208801
	58000	0.21174
	58100	0.210276
	58200	0.209224
	58300	0.207631
	58400	0.219391
	58500	0.210974
	58600	0.212838
	58700	0.211782
	58800	0.206349
	58900	0.201935
	59000	0.206869
	59100	0.210671
	59200	0.214044
	59300	0.205806
	59400	0.20701
	59500	0.206966
	59600	0.221614
	59700	0.214452
	59800	0.211597
	59900	0.225039
	60000	0.215652
	60100	0.216235
	60200	0.214176
	60300	0.220061
	60400	0.21047
	60500	0.213692
	60600	0.215572
	60700	0.218305
	60800	0.215203
	60900	0.217839
	61000	0.211223
	61100	0.213247
	61200	0.218659
	61300	0.212449
	61400	0.217755
	61500	0.212466
	61600	0.216428
	61700	0.218984
	61800	0.223297
	61900	0.211638
	62000	0.219328
	62100	0.221694
	62200	0.220204
	62300	0.218599
	62400	0.22364
	62500	0.223332
	62600	0.210061
	62700	0.210921
	62800	0.210565
	62900	0.215437
	63000	0.223603
	63100	0.219868
	63200	0.216796
	63300	0.214672
	63400	0.215373
	63500	0.218273
	63600	0.210981
	63700	0.215413
	63800	0.217868
	63900	0.227041
	64000	0.222403
	64100	0.221203
	64200	0.209597
	64300	0.225485
	64400	0.222052
	64500	0.220037
	64600	0.221447
	64700	0.236915
	64800	0.223269
	64900	0.225587
	65000	0.217924
	65100	0.227919
	65200	0.226812
	65300	0.220436
	65400	0.209783
	65500	0.210483
	65600	0.215251
	65700	0.220557
	65800	0.214076
	65900	0.208088
	66000	0.21416
	66100	0.206081
	66200	0.221472
	66300	0.219376
	66400	0.213822
	66500	0.214007
	66600	0.219724
	66700	0.222127
	66800	0.221874
	66900	0.222503
	67000	0.22457
	67100	0.224864
	67200	0.220002
	67300	0.227094
	67400	0.220907
	67500	0.226048
	67600	0.22559
	67700	0.235637
	67800	0.233616
	67900	0.226862
	68000	0.237256
	68100	0.239858
	68200	0.238163
	68300	0.242425
	68400	0.233241
	68500	0.234394
	68600	0.221615
	68700	0.239178
	68800	0.240178
	68900	0.241709
	69000	0.239671
	69100	0.226286
	69200	0.22141
	69300	0.223193
	69400	0.232771
	69500	0.222483
	69600	0.225722
	69700	0.229011
	69800	0.235936
	69900	0.230123
	70000	0.222838
	70100	0.235662
	70200	0.227511
	70300	0.228132
	70400	0.227933
	70500	0.220097
	70600	0.216445
	70700	0.224214
	70800	0.226128
	70900	0.222053
	71000	0.2314
	71100	0.223034
	71200	0.224202
	71300	0.236681
	71400	0.221415
	71500	0.223013
	71600	0.222741
	71700	0.226749
	71800	0.235782
	71900	0.224916
	72000	0.22555
	72100	0.232966
	72200	0.245116
	72300	0.248274
	72400	0.240588
	72500	0.238935
	72600	0.233762
	72700	0.224023
	72800	0.232242
	72900	0.251688
	73000	0.243927
	73100	0.250671
	73200	0.243094
	73300	0.235742
	73400	0.238967
	73500	0.245705
	73600	0.235605
	73700	0.237012
	73800	0.23024
	73900	0.226941
	74000	0.227522
	74100	0.217424
	74200	0.234265
	74300	0.220137
	74400	0.223159
	74500	0.230006
	74600	0.236759
	74700	0.235449
	74800	0.231021
	74900	0.225521
	75000	0.230585
	75100	0.227049
	75200	0.223798
	75300	0.219765
	75400	0.219289
	75500	0.223727
	75600	0.230813
	75700	0.233148
	75800	0.233568
	75900	0.236039
	76000	0.233077
	76100	0.233878
	76200	0.235107
	76300	0.236816
	76400	0.238998
	76500	0.24017
	76600	0.238258
	76700	0.239258
	76800	0.241263
	76900	0.229376
	77000	0.224806
	77100	0.223508
	77200	0.224902
	77300	0.230615
	77400	0.242071
	77500	0.232214
	77600	0.231227
	77700	0.243854
	77800	0.232736
	77900	0.23017
	78000	0.222727
	78100	0.236115
	78200	0.224674
	78300	0.216316
	78400	0.219161
	78500	0.230077
	78600	0.228498
	78700	0.219154
	78800	0.226992
	78900	0.222355
	79000	0.21706
	79100	0.221149
	79200	0.219372
	79300	0.22382
	79400	0.221503
	79500	0.216229
	79600	0.22594
	79700	0.220905
	79800	0.22283
	79900	0.232246
	80000	0.24332
	80100	0.230098
	80200	0.239714
	80300	0.231772
	80400	0.233766
	80500	0.231063
	80600	0.225831
	80700	0.22781
	80800	0.231982
	80900	0.227952
	81000	0.229855
	81100	0.231995
	81200	0.229846
	81300	0.23326
	81400	0.226152
	81500	0.232594
	81600	0.23519
	81700	0.236778
	81800	0.228289
	81900	0.22553
	82000	0.225622
	82100	0.228598
	82200	0.231206
	82300	0.22485
	82400	0.230168
	82500	0.228646
	82600	0.235769
	82700	0.235463
	82800	0.23585
	82900	0.229793
	83000	0.235093
	83100	0.223492
	83200	0.234798
	83300	0.230802
	83400	0.23576
	83500	0.229429
	83600	0.221072
	83700	0.225187
	83800	0.220345
	83900	0.223871
	84000	0.215275
	84100	0.218758
	84200	0.231976
	84300	0.227852
	84400	0.235075
	84500	0.238789
	84600	0.230799
	84700	0.24091
	84800	0.241577
	84900	0.242758
	85000	0.240575
	85100	0.226253
	85200	0.226488
	85300	0.23195
	85400	0.242926
	85500	0.231248
	85600	0.248684
	85700	0.244808
	85800	0.245197
	85900	0.236443
	86000	0.243675
	86100	0.245893
	86200	0.25114
	86300	0.256363
	86400	0.253414
	86500	0.251365
	86600	0.248647
	86700	0.253546
	86800	0.249197
	86900	0.239179
	87000	0.247397
	87100	0.242999
	87200	0.248012
	87300	0.246854
	87400	0.247548
	87500	0.238944
	87600	0.240901
	87700	0.239545
	87800	0.236962
	87900	0.244201
	88000	0.236626
	88100	0.231703
	88200	0.233727
	88300	0.240891
	88400	0.240689
	88500	0.246897
	88600	0.240595
	88700	0.233243
	88800	0.245713
	88900	0.242627
	89000	0.236931
	89100	0.225464
	89200	0.240329
	89300	0.237468
	89400	0.239329
	89500	0.227993
	89600	0.241627
	89700	0.242692
	89800	0.237282
	89900	0.237836
	90000	0.232947
	90100	0.236693
	90200	0.235678
	90300	0.238716
	90400	0.239274
	90500	0.232368
	90600	0.244574
	90700	0.25391
	90800	0.244379
	90900	0.232285
	91000	0.238676
	91100	0.236197
	91200	0.2505
	91300	0.25106
	91400	0.250325
	91500	0.256053
	91600	0.244968
	91700	0.261398
	91800	0.252991
	91900	0.240326
	92000	0.250166
	92100	0.244269
	92200	0.252798
	92300	0.239075
	92400	0.242112
	92500	0.24926
	92600	0.246539
	92700	0.247646
	92800	0.240184
	92900	0.243076
	93000	0.236435
	93100	0.231841
	93200	0.238409
	93300	0.236769
	93400	0.228967
	93500	0.22481
	93600	0.235412
	93700	0.225977
	93800	0.232514
	93900	0.240923
	94000	0.237003
	94100	0.23741
	94200	0.234769
	94300	0.227275
	94400	0.234514
	94500	0.237914
	94600	0.241331
	94700	0.229826
	94800	0.23222
	94900	0.234789
	95000	0.231582
	95100	0.238004
	95200	0.234665
	95300	0.234686
	95400	0.239764
	95500	0.244533
	95600	0.238404
	95700	0.238931
	95800	0.234711
	95900	0.227296
	96000	0.234082
	96100	0.231632
	96200	0.240779
	96300	0.234702
	96400	0.231728
	96500	0.23216
	96600	0.233304
	96700	0.229178
	96800	0.230137
	96900	0.231482
	97000	0.23354
	97100	0.230087
	97200	0.230745
	97300	0.234968
	97400	0.231311
	97500	0.229503
	97600	0.227636
	97700	0.232829
	97800	0.230942
	97900	0.237499
	98000	0.236803
	98100	0.229949
	98200	0.23197
	98300	0.235709
	98400	0.229606
	98500	0.230667
	98600	0.239182
	98700	0.235072
	98800	0.232483
	98900	0.232489
	99000	0.232573
	99100	0.243536
	99200	0.243169
	99300	0.243605
	99400	0.235104
	99500	0.230232
	99600	0.224531
	99700	0.237689
	99800	0.232531
	99900	0.234417
	100000	0.230723
	100100	0.243284
	100200	0.238638
	100300	0.234259
	100400	0.22966
	100500	0.229067
	100600	0.232831
	100700	0.233193
	100800	0.234016
	100900	0.22746
	101000	0.229262
	101100	0.241469
	101200	0.238559
	101300	0.237584
	101400	0.240204
	101500	0.243572
	101600	0.238789
	101700	0.23783
	101800	0.237834
	101900	0.232016
	102000	0.229554
	102100	0.234363
	102200	0.238769
	102300	0.244583
	102400	0.229055
	102500	0.230236
	102600	0.238605
	102700	0.230943
	102800	0.233276
	102900	0.240272
	103000	0.246371
	103100	0.233858
	103200	0.242244
	103300	0.250142
	103400	0.250298
	103500	0.252669
	103600	0.244807
	103700	0.23934
	103800	0.235659
	103900	0.237708
	104000	0.237007
	104100	0.235819
	104200	0.229986
	104300	0.23597
	104400	0.235961
	104500	0.22747
	104600	0.233669
	104700	0.226954
	104800	0.228072
	104900	0.230209
	105000	0.234865
	105100	0.223849
	105200	0.233866
	105300	0.226567
	105400	0.234472
	105500	0.227426
	105600	0.221498
	105700	0.230167
	105800	0.232952
	105900	0.229771
	106000	0.230965
	106100	0.237331
	106200	0.236426
	106300	0.232558
	106400	0.235106
	106500	0.238268
	106600	0.227352
	106700	0.229126
	106800	0.226358
	106900	0.221872
	107000	0.233418
	107100	0.236152
	107200	0.227549
	107300	0.229689
	107400	0.230156
	107500	0.227089
	107600	0.231327
	107700	0.234929
	107800	0.232633
	107900	0.234658
	108000	0.246882
	108100	0.24397
	108200	0.232649
	108300	0.244171
	108400	0.223922
	108500	0.23934
	108600	0.238068
	108700	0.23549
	108800	0.236422
	108900	0.239547
	109000	0.23451
	109100	0.226805
	109200	0.230849
	109300	0.237285
	109400	0.240109
	109500	0.226312
	109600	0.241363
	109700	0.239952
	109800	0.232054
	109900	0.231191
	110000	0.231383
	110100	0.233273
	110200	0.232972
	110300	0.235873
	110400	0.237377
	110500	0.232474
	110600	0.236005
	110700	0.234299
	110800	0.226961
	110900	0.235519
	111000	0.230916
	111100	0.237179
	111200	0.230825
	111300	0.231417
	111400	0.233948
	111500	0.230514
	111600	0.230041
	111700	0.234146
	111800	0.229819
	111900	0.23169
	112000	0.231138
	112100	0.230463
	112200	0.231003
	112300	0.220968
	112400	0.234536
	112500	0.232843
	112600	0.233121
	112700	0.234652
	112800	0.229464
	112900	0.240615
	113000	0.237702
	113100	0.229577
	113200	0.231377
	113300	0.235492
	113400	0.235453
	113500	0.232114
	113600	0.228796
	113700	0.235172
	113800	0.234398
	113900	0.22615
	114000	0.232135
	114100	0.23604
	114200	0.237892
	114300	0.238731
	114400	0.24676
	114500	0.233829
	114600	0.240218
	114700	0.234642
	114800	0.235998
	114900	0.23674
	115000	0.237803
	115100	0.235473
	115200	0.231432
	115300	0.232003
	115400	0.229628
	115500	0.230236
	115600	0.234264
	115700	0.233602
	115800	0.236162
	115900	0.24251
	116000	0.229844
	116100	0.234746
	116200	0.23852
	116300	0.241407
	116400	0.231225
	116500	0.231275
	116600	0.227792
	116700	0.232027
	116800	0.235259
	116900	0.226706
	117000	0.233776
	117100	0.230608
	117200	0.227044
	117300	0.23222
	117400	0.235117
	117500	0.230013
	117600	0.228308
	117700	0.226149
	117800	0.232113
	117900	0.233419
	118000	0.234319
	118100	0.231521
	118200	0.229084
	118300	0.228483
	118400	0.226887
	118500	0.223673
	118600	0.22512
	118700	0.221321
	118800	0.226281
	118900	0.226504
	119000	0.223022
	119100	0.221813
	119200	0.220451
	119300	0.223837
	119400	0.223844
	119500	0.222987
	119600	0.221676
	119700	0.237728
	119800	0.228959
	119900	0.230304
	120000	0.222563
	120100	0.217941
	120200	0.226623
	120300	0.222765
	120400	0.227946
	120500	0.220237
	120600	0.220561
	120700	0.226969
	120800	0.221209
	120900	0.226938
	121000	0.223514
	121100	0.223614
	121200	0.232327
	121300	0.223106
	121400	0.223503
	121500	0.23245
	121600	0.233201
	121700	0.238355
	121800	0.232521
	121900	0.23439
	122000	0.231649
	122100	0.235047
	122200	0.233629
	122300	0.239554
	122400	0.238349
	122500	0.236209
	122600	0.232429
	122700	0.227123
	122800	0.230669
	122900	0.224004
	123000	0.230766
	123100	0.230535
	123200	0.231683
	123300	0.220732
	123400	0.22367
	123500	0.228022
	123600	0.231571
	123700	0.234683
	123800	0.235336
	123900	0.238725
	124000	0.229152
	124100	0.233714
	124200	0.234797
	124300	0.233963
	124400	0.233338
	124500	0.227319
	124600	0.232071
	124700	0.231073
	124800	0.235461
	124900	0.232131
	125000	0.225524
	125100	0.232207
	125200	0.231471
	125300	0.232989
	125400	0.223034
	125500	0.235028
	125600	0.231569
	125700	0.234317
	125800	0.233306
	125900	0.228985
	126000	0.230341
	126100	0.231452
	126200	0.226433
	126300	0.223496
	126400	0.223979
	126500	0.238697
	126600	0.233045
	126700	0.233097
	126800	0.241675
	126900	0.223251
	127000	0.231495
	127100	0.221505
	127200	0.225308
	127300	0.236292
	127400	0.233851
	127500	0.224439
	127600	0.2412
	127700	0.23577
	127800	0.237308
	127900	0.234083
	128000	0.237652
	128100	0.223098
	128200	0.224892
	128300	0.230658
	128400	0.241712
	128500	0.232839
	128600	0.239206
	128700	0.234479
	128800	0.235022
	128900	0.231031
	129000	0.231807
	129100	0.228344
	129200	0.225636
	129300	0.227155
	129400	0.226341
	129500	0.225237
	129600	0.226939
	129700	0.22179
	129800	0.230607
	129900	0.226768
	130000	0.229266
	130100	0.238014
	130200	0.223992
	130300	0.230067
	130400	0.226303
	130500	0.22508
	130600	0.2312
	130700	0.223799
	130800	0.224787
	130900	0.211769
	131000	0.224415
	131100	0.223932
	131200	0.222688
	131300	0.222368
	131400	0.231537
	131500	0.231325
	131600	0.231553
	131700	0.229454
	131800	0.228203
	131900	0.226503
	132000	0.228383
	132100	0.227432
	132200	0.230694
	132300	0.22626
	132400	0.233277
	132500	0.230284
	132600	0.231878
	132700	0.241022
	132800	0.233993
	132900	0.233638
	133000	0.226988
	133100	0.240344
	133200	0.231529
	133300	0.233052
	133400	0.226588
	133500	0.233335
	133600	0.223621
	133700	0.230595
	133800	0.239972
	133900	0.238327
	134000	0.234663
	134100	0.229515
	134200	0.234274
	134300	0.234014
	134400	0.232577
	134500	0.231974
	134600	0.230381
	134700	0.232371
	134800	0.241433
	134900	0.250151
	135000	0.248609
	135100	0.241462
	135200	0.244342
	135300	0.237232
	135400	0.250409
	135500	0.246034
	135600	0.25248
	135700	0.248031
	135800	0.242168
	135900	0.238464
	136000	0.238183
	136100	0.241815
	136200	0.240043
	136300	0.239781
	136400	0.23437
	136500	0.241037
	136600	0.240111
	136700	0.246799
	136800	0.237094
	136900	0.249346
	137000	0.251
	137100	0.239571
	137200	0.242645
	137300	0.244273
	137400	0.235642
	137500	0.233214
	137600	0.236538
	137700	0.242653
	137800	0.242498
	137900	0.243724
	138000	0.237194
	138100	0.24166
	138200	0.235359
	138300	0.233819
	138400	0.241986
	138500	0.237161
	138600	0.264861
	138700	0.259837
	138800	0.260679
	138900	0.271084
	139000	0.252191
	139100	0.26377
	139200	0.256013
	139300	0.263941
	139400	0.264321
	139500	0.262441
	139600	0.255163
	139700	0.250964
	139800	0.261055
	139900	0.25121
	140000	0.25911
	140100	0.253399
	140200	0.245695
	140300	0.243612
	140400	0.246389
	140500	0.251347
	140600	0.25567
	140700	0.252841
	140800	0.255576
	140900	0.250732
	141000	0.246175
	141100	0.237837
	141200	0.255045
	141300	0.24546
	141400	0.2487
	141500	0.25668
	141600	0.256595
	141700	0.259325
	141800	0.254766
	141900	0.244114
	142000	0.246474
	142100	0.253423
	142200	0.260939
	142300	0.249478
	142400	0.258835
	142500	0.25338
	142600	0.245229
	142700	0.250817
	142800	0.248981
	142900	0.245656
	143000	0.245893
	143100	0.251219
	143200	0.2509
	143300	0.252655
	143400	0.257067
	143500	0.263499
	143600	0.258953
	143700	0.257141
	143800	0.252406
	143900	0.254675
	144000	0.257196
	144100	0.252735
	144200	0.250126
	144300	0.256825
	144400	0.254677
	144500	0.250778
	144600	0.253371
	144700	0.254007
	144800	0.254115
	144900	0.251014
	145000	0.245462
	145100	0.255983
	145200	0.251164
	145300	0.256448
	145400	0.242455
	145500	0.25008
	145600	0.254336
	145700	0.253971
	145800	0.245134
	145900	0.242963
	146000	0.243913
	146100	0.244588
	146200	0.251586
	146300	0.246858
	146400	0.24382
	146500	0.247654
	146600	0.246044
	146700	0.23661
	146800	0.2378
	146900	0.239073
	147000	0.236731
	147100	0.243804
	147200	0.233919
	147300	0.232386
	147400	0.236055
	147500	0.238648
	147600	0.246787
	147700	0.24211
	147800	0.245056
	147900	0.250793
	148000	0.239512
	148100	0.250084
	148200	0.245587
	148300	0.244968
	148400	0.243972
	148500	0.232374
	148600	0.243044
	148700	0.243272
	148800	0.238813
	148900	0.242766
	149000	0.237993
	149100	0.238279
	149200	0.245386
	149300	0.243495
	149400	0.242215
	149500	0.235618
	149600	0.24247
	149700	0.252916
	149800	0.242995
	149900	0.23334
	150000	0.232741
	150100	0.237862
	150200	0.235417
	150300	0.234021
	150400	0.232669
	150500	0.243725
	150600	0.246716
	150700	0.244979
	150800	0.256725
	150900	0.247855
	151000	0.239051
	151100	0.246856
	151200	0.233477
	151300	0.238909
	151400	0.250214
	151500	0.242362
	151600	0.239003
	151700	0.251831
	151800	0.246805
	151900	0.240446
	152000	0.243888
	152100	0.244981
	152200	0.242947
	152300	0.237456
	152400	0.242976
	152500	0.242057
	152600	0.238259
	152700	0.239098
	152800	0.242555
	152900	0.244342
	153000	0.242434
	153100	0.252669
	153200	0.246401
	153300	0.245399
	153400	0.252063
	153500	0.254837
	153600	0.252409
	153700	0.261335
	153800	0.262196
	153900	0.253806
	154000	0.270081
	154100	0.257776
	154200	0.254433
	154300	0.272861
	154400	0.258831
	154500	0.256862
	154600	0.252347
	154700	0.263768
	154800	0.255663
	154900	0.251947
	155000	0.249137
	155100	0.25638
	155200	0.256291
	155300	0.259644
	155400	0.262499
	155500	0.259719
	155600	0.253326
	155700	0.251012
	155800	0.256193
	155900	0.2618
	156000	0.254429
	156100	0.26108
	156200	0.248707
	156300	0.254646
	156400	0.255233
	156500	0.25237
	156600	0.254529
	156700	0.257049
	156800	0.26435
	156900	0.240998
	157000	0.249781
	157100	0.248024
	157200	0.250834
	157300	0.266448
	157400	0.262396
	157500	0.260135
	157600	0.269961
	157700	0.263024
	157800	0.256613
	157900	0.261672
	158000	0.270161
	158100	0.259844
	158200	0.266858
	158300	0.262245
	158400	0.258398
	158500	0.254624
	158600	0.261471
	158700	0.25042
	158800	0.252377
	158900	0.260419
	159000	0.258217
	159100	0.264225
	159200	0.261713
	159300	0.261237
	159400	0.266999
	159500	0.249104
	159600	0.265591
	159700	0.255505
	159800	0.267154
	159900	0.262299
	160000	0.268147
	160100	0.257916
	160200	0.261995
	160300	0.264418
	160400	0.26895
	160500	0.273994
	160600	0.266114
	160700	0.28356
	160800	0.275306
	160900	0.283083
	161000	0.273659
	161100	0.283454
	161200	0.273105
	161300	0.277792
	161400	0.274649
	161500	0.273193
	161600	0.280957
	161700	0.269599
	161800	0.261449
	161900	0.275382
	162000	0.266904
	162100	0.279128
	162200	0.272502
	162300	0.268452
	162400	0.266891
	162500	0.270675
	162600	0.28027
	162700	0.262641
	162800	0.268022
	162900	0.264298
	163000	0.265805
	163100	0.25351
	163200	0.259728
	163300	0.250215
	163400	0.261768
	163500	0.263155
	163600	0.259659
	163700	0.263847
	163800	0.261499
	163900	0.261758
	164000	0.267051
	164100	0.266131
	164200	0.267079
	164300	0.267196
	164400	0.260775
	164500	0.261448
	164600	0.257738
	164700	0.248306
	164800	0.245259
	164900	0.254326
	165000	0.254051
	165100	0.257441
	165200	0.253493
	165300	0.247801
	165400	0.254713
	165500	0.262229
	165600	0.258963
	165700	0.266714
	165800	0.261581
	165900	0.269564
	166000	0.274373
	166100	0.272579
	166200	0.271678
	166300	0.270046
	166400	0.273232
	166500	0.279324
	166600	0.267777
	166700	0.280541
	166800	0.28794
	166900	0.273584
	167000	0.25795
	167100	0.266282
	167200	0.282082
	167300	0.272557
	167400	0.270741
	167500	0.275447
	167600	0.28226
	167700	0.281028
	167800	0.284762
	167900	0.284102
	168000	0.277745
	168100	0.278666
	168200	0.271945
	168300	0.281852
	168400	0.284421
	168500	0.272099
	168600	0.275877
	168700	0.272019
	168800	0.272549
	168900	0.269746
	169000	0.281009
	169100	0.27719
	169200	0.277531
	169300	0.274596
	169400	0.265264
	169500	0.263238
	169600	0.261593
	169700	0.261165
	169800	0.272214
	169900	0.263871
	170000	0.252892
	170100	0.261443
	170200	0.263658
	170300	0.266414
	170400	0.262665
	170500	0.268458
	170600	0.267433
	170700	0.263663
	170800	0.274797
	170900	0.25984
	171000	0.267946
	171100	0.271711
	171200	0.270383
	171300	0.269719
	171400	0.259196
	171500	0.264846
	171600	0.271099
	171700	0.255604
	171800	0.26511
	171900	0.247786
	172000	0.264631
	172100	0.264364
	172200	0.262725
	172300	0.268093
	172400	0.262439
	172500	0.261868
	172600	0.262814
	172700	0.257817
	172800	0.266997
	172900	0.261209
	173000	0.262212
	173100	0.264133
	173200	0.269677
	173300	0.263592
	173400	0.255886
	173500	0.263554
	173600	0.253112
	173700	0.258732
	173800	0.250589
	173900	0.253404
	174000	0.246862
	174100	0.249095
	174200	0.258616
	174300	0.259194
	174400	0.251263
	174500	0.246277
	174600	0.251579
	174700	0.256049
	174800	0.255005
	174900	0.240819
	175000	0.234638
	175100	0.25135
	175200	0.243428
	175300	0.247827
	175400	0.246506
	175500	0.245338
	175600	0.256742
	175700	0.255759
	175800	0.247914
	175900	0.257807
	176000	0.257896
	176100	0.245793
	176200	0.261679
	176300	0.255647
	176400	0.256378
	176500	0.246085
	176600	0.256223
	176700	0.250204
	176800	0.259813
	176900	0.262672
	177000	0.257155
	177100	0.274146
	177200	0.265219
	177300	0.264321
	177400	0.268911
	177500	0.262062
	177600	0.251615
	177700	0.261879
	177800	0.2562
	177900	0.257251
	178000	0.247541
	178100	0.248326
	178200	0.242383
	178300	0.252478
	178400	0.254812
	178500	0.251069
	178600	0.241304
	178700	0.248585
	178800	0.247582
	178900	0.250215
	179000	0.244574
	179100	0.259131
	179200	0.253673
	179300	0.234776
	179400	0.251138
	179500	0.252597
	179600	0.262382
	179700	0.247605
	179800	0.261828
	179900	0.259625
	180000	0.256466
	180100	0.252921
	180200	0.252934
	180300	0.251235
	180400	0.256849
	180500	0.256379
	180600	0.254515
	180700	0.248386
	180800	0.258909
	180900	0.256307
	181000	0.246456
	181100	0.260221
	181200	0.247406
	181300	0.2508
	181400	0.256092
	181500	0.257112
	181600	0.263869
	181700	0.247287
	181800	0.26118
	181900	0.261106
	182000	0.264473
	182100	0.251634
	182200	0.260315
	182300	0.26301
	182400	0.261883
	182500	0.265757
	182600	0.26395
	182700	0.260737
	182800	0.262323
	182900	0.254385
	183000	0.264484
	183100	0.256174
	183200	0.262361
	183300	0.253799
	183400	0.258261
	183500	0.257252
	183600	0.24746
	183700	0.248991
	183800	0.250496
	183900	0.254827
	184000	0.249965
	184100	0.262338
	184200	0.280306
	184300	0.270012
	184400	0.269925
	184500	0.278504
	184600	0.281465
	184700	0.281339
	184800	0.278108
	184900	0.274985
	185000	0.25751
	185100	0.245452
	185200	0.276546
	185300	0.269859
	185400	0.252989
	185500	0.259589
	185600	0.251814
	185700	0.260133
	185800	0.263426
	185900	0.254729
	186000	0.25554
	186100	0.267633
	186200	0.277357
	186300	0.275859
	186400	0.272332
	186500	0.280549
	186600	0.28125
	186700	0.276238
	186800	0.273168
	186900	0.274074
	187000	0.278745
	187100	0.278479
	187200	0.268742
	187300	0.277123
	187400	0.270074
	187500	0.288119
	187600	0.285281
	187700	0.28987
	187800	0.270841
	187900	0.290589
	188000	0.278015
	188100	0.262748
	188200	0.266539
	188300	0.277784
	188400	0.27724
	188500	0.281751
	188600	0.278693
	188700	0.288681
	188800	0.296892
	188900	0.285146
	189000	0.2884
	189100	0.282436
	189200	0.278524
	189300	0.276423
	189400	0.267469
	189500	0.281385
	189600	0.278816
	189700	0.269124
	189800	0.271808
	189900	0.268009
	190000	0.274092
	190100	0.266463
	190200	0.275105
	190300	0.274765
	190400	0.270137
	190500	0.265206
	190600	0.269273
	190700	0.270381
	190800	0.269218
	190900	0.282162
	191000	0.267076
	191100	0.267327
	191200	0.26425
	191300	0.281459
	191400	0.266147
	191500	0.271964
	191600	0.270473
	191700	0.274593
	191800	0.265003
	191900	0.280837
	192000	0.263012
	192100	0.278282
	192200	0.273398
	192300	0.273775
	192400	0.264103
	192500	0.269758
	192600	0.273224
	192700	0.269535
	192800	0.277041
	192900	0.281218
	193000	0.279817
	193100	0.282142
	193200	0.27465
	193300	0.26488
	193400	0.280288
	193500	0.283745
	193600	0.262927
	193700	0.265772
	193800	0.273465
	193900	0.274606
	194000	0.268675
	194100	0.273331
	194200	0.257214
	194300	0.281963
	194400	0.271431
	194500	0.265505
	194600	0.257183
	194700	0.256169
	194800	0.256977
	194900	0.26521
	195000	0.264789
	195100	0.259297
	195200	0.261655
	195300	0.265182
	195400	0.261654
	195500	0.266143
	195600	0.256848
	195700	0.259701
	195800	0.259253
	195900	0.258064
	196000	0.256488
	196100	0.256827
	196200	0.262599
	196300	0.25858
	196400	0.250676
	196500	0.255047
	196600	0.255993
	196700	0.244396
	196800	0.245835
	196900	0.247523
	197000	0.262024
	197100	0.274983
	197200	0.26738
	197300	0.270857
	197400	0.2557
	197500	0.267286
	197600	0.265323
	197700	0.278
	197800	0.268358
	197900	0.294525
	198000	0.288805
	198100	0.277735
	198200	0.273271
	198300	0.278296
	198400	0.280298
	198500	0.27623
	198600	0.277764
	198700	0.260511
	198800	0.277376
	198900	0.265366
	199000	0.270948
	199100	0.269458
	199200	0.274375
	199300	0.272398
	199400	0.284465
	199500	0.269315
	199600	0.271582
	199700	0.28437
[truncated: 8,003 more rows]
